# Supplementary material for: FT-GPI, a highly sensitive and accurate predictor of GPI-anchored proteins, reveals the composition and evolution of the GPI proteome in Plasmodium species
Source: Malar J. 2023 Jan 25;22:27. doi: 10.1186/s12936-022-04430-0 (PMC9876418; doi:10.1186/s12936-022-04430-0)
Supplement: Supplementary file 1 — Additional file 1: Table S1. Downloaded proteomes from PlasmoDB database. Amino acid sequences were automatically submitted to FT-GPI analysis. [file 12936_2022_4430_MOESM1_ESM.xlsx]

## Sheet: PlasmoDB
Organism	strain	Proteome size
Hepatocystis Piliocolobus	2019	5341	https://plasmodb.org/common/downloads/Current_Release/Hpiliocolobus2019/fasta/data/PlasmoDB-51_Hpiliocolobus2019_AnnotatedProteins.fasta
Plasmodium adleri	G01	5414	https://plasmodb.org/common/downloads/Current_Release/PadleriG01/fasta/data/PlasmoDB-51_PadleriG01_AnnotatedProteins.fasta
Plasmodium berghei	ANKA	5067	https://plasmodb.org/common/downloads/Current_Release/PbergheiANKA/fasta/data/PlasmoDB-51_PbergheiANKA_AnnotatedProteins.fasta
Plasmodium billcollinsi	G01	5460	https://plasmodb.org/common/downloads/Current_Release/PbillcollinsiG01/fasta/data/PlasmoDB-51_PbillcollinsiG01_AnnotatedProteins.fasta
Plasmodium blacklocki	G01	5231	https://plasmodb.org/common/downloads/Current_Release/PblacklockiG01/fasta/data/PlasmoDB-51_PblacklockiG01_AnnotatedProteins.fasta
Plasmodium chabaudi	chabaudi	5217	https://plasmodb.org/common/downloads/Current_Release/Pchabaudichabaudi/fasta/data/PlasmoDB-51_Pchabaudichabaudi_AnnotatedProteins.fasta
Plasmodium coatneyi	Hackeri	5516	https://plasmodb.org/common/downloads/Current_Release/PcoatneyiHackeri/fasta/data/PlasmoDB-51_PcoatneyiHackeri_AnnotatedProteins.fasta
Plasmodium cynomolgi	strain B	5716	https://plasmodb.org/common/downloads/Current_Release/PcynomolgiB/fasta/data/PlasmoDB-51_PcynomolgiB_AnnotatedProteins.fasta
Plasmodium cynomolgi	strain M	6665	https://plasmodb.org/common/downloads/Current_Release/PcynomolgiM/fasta/data/PlasmoDB-51_PcynomolgiM_AnnotatedProteins.fasta
Plasmodium falciparum	3D7	5460	https://plasmodb.org/common/downloads/Current_Release/Pfalciparum3D7/fasta/data/PlasmoDB-51_Pfalciparum3D7_AnnotatedProteins.fasta
Plasmodium falciparum	7G8	5344	https://plasmodb.org/common/downloads/Current_Release/Pfalciparum7G8/fasta/data/PlasmoDB-51_Pfalciparum7G8_AnnotatedProteins.fasta
Plasmodium falciparum	CD01	5386	https://plasmodb.org/common/downloads/Current_Release/PfalciparumCD01/fasta/data/PlasmoDB-51_PfalciparumCD01_AnnotatedProteins.fasta
Plasmodium falciparum	Dd2	5327	https://plasmodb.org/common/downloads/Current_Release/PfalciparumDd2/fasta/data/PlasmoDB-51_PfalciparumDd2_AnnotatedProteins.fasta
Plasmodium falciparum	GA01	5387	https://plasmodb.org/common/downloads/Current_Release/PfalciparumGA01/fasta/data/PlasmoDB-51_PfalciparumGA01_AnnotatedProteins.fasta
Plasmodium falciparum	GB4	5473	https://plasmodb.org/common/downloads/Current_Release/PfalciparumGB4/fasta/data/PlasmoDB-51_PfalciparumGB4_AnnotatedProteins.fasta
Plasmodium falciparum	GN01	5467	https://plasmodb.org/common/downloads/Current_Release/PfalciparumGN01/fasta/data/PlasmoDB-51_PfalciparumGN01_AnnotatedProteins.fasta
Plasmodium falciparum	HB3	5327	https://plasmodb.org/common/downloads/Current_Release/PfalciparumHB3/fasta/data/PlasmoDB-51_PfalciparumHB3_AnnotatedProteins.fasta
Plasmodium falciparum	IT	5383	https://plasmodb.org/common/downloads/Current_Release/PfalciparumIT/fasta/data/PlasmoDB-51_PfalciparumIT_AnnotatedProteins.fasta
Plasmodium falciparum	KE01	5331	https://plasmodb.org/common/downloads/Current_Release/PfalciparumKE01/fasta/data/PlasmoDB-51_PfalciparumKE01_AnnotatedProteins.fasta
Plasmodium falciparum	KH01	5433	https://plasmodb.org/common/downloads/Current_Release/PfalciparumKH01/fasta/data/PlasmoDB-51_PfalciparumKH01_AnnotatedProteins.fasta
Plasmodium falciparum	KH02	5386	https://plasmodb.org/common/downloads/Current_Release/PfalciparumKH02/fasta/data/PlasmoDB-51_PfalciparumKH02_AnnotatedProteins.fasta
Plasmodium falciparum	ML01	5911	https://plasmodb.org/common/downloads/Current_Release/PfalciparumML01/fasta/data/PlasmoDB-51_PfalciparumML01_AnnotatedProteins.fasta
Plasmodium falciparum	SD01	5310	https://plasmodb.org/common/downloads/Current_Release/PfalciparumSD01/fasta/data/PlasmoDB-51_PfalciparumSD01_AnnotatedProteins.fasta
Plasmodium falciparum	SN01	5454	https://plasmodb.org/common/downloads/Current_Release/PfalciparumSN01/fasta/data/PlasmoDB-51_PfalciparumSN01_AnnotatedProteins.fasta
Plasmodium falciparum	TG01	5926	https://plasmodb.org/common/downloads/Current_Release/PfalciparumTG01/fasta/data/PlasmoDB-51_PfalciparumTG01_AnnotatedProteins.fasta
Plasmodium fragile	strain nilgiri	5672	https://plasmodb.org/common/downloads/Current_Release/PfragileNilgiri/fasta/data/PlasmoDB-51_PfragileNilgiri_AnnotatedProteins.fasta
Plasmodium gaboni	strain G01	5222	https://plasmodb.org/common/downloads/Current_Release/PgaboniG01/fasta/data/PlasmoDB-51_PgaboniG01_AnnotatedProteins.fasta
Plasmodium gaboni	strain SY75	5286	https://plasmodb.org/common/downloads/Current_Release/PgaboniSY75/fasta/data/PlasmoDB-51_PgaboniSY75_AnnotatedProteins.fasta
Plasmodium gallinaceum	8A	5307	https://plasmodb.org/common/downloads/Current_Release/Pgallinaceum8A/fasta/data/PlasmoDB-51_Pgallinaceum8A_AnnotatedProteins.fasta
Plasmodium inui	San Antonio 1	5832	https://plasmodb.org/common/downloads/Current_Release/PinuiSanAntonio1/fasta/data/PlasmoDB-51_PinuiSanAntonio1_AnnotatedProteins.fasta
Plasmodium knowlesi	strain H	5323	https://plasmodb.org/common/downloads/Current_Release/PknowlesiH/fasta/data/PlasmoDB-51_PknowlesiH_AnnotatedProteins.fasta
Plasmodium knowlesi	strain Malayan Strain Pk1 A	5281	https://plasmodb.org/common/downloads/Current_Release/PknowlesiMalayanPk1A/fasta/data/PlasmoDB-51_PknowlesiMalayanPk1A_AnnotatedProteins.fasta
Plasmodium malariae	UG01	6573	https://plasmodb.org/common/downloads/Current_Release/PmalariaeUG01/fasta/data/PlasmoDB-51_PmalariaeUG01_AnnotatedProteins.fasta
Plasmodium ovale curtisi	GH01	7162	https://plasmodb.org/common/downloads/Current_Release/PovalecurtisiGH01/fasta/data/PlasmoDB-51_PovalecurtisiGH01_AnnotatedProteins.fasta
Plasmodium praefalciparum	strain G01	5953	https://plasmodb.org/common/downloads/Current_Release/PpraefalciparumG01/fasta/data/PlasmoDB-51_PpraefalciparumG01_AnnotatedProteins.fasta
Plasmodium reichenowi	CDC	5769	https://plasmodb.org/common/downloads/Current_Release/PreichenowiCDC/fasta/data/PlasmoDB-51_PreichenowiCDC_AnnotatedProteins.fasta
Plasmodium reichenowi	G01	5741	https://plasmodb.org/common/downloads/Current_Release/PreichenowiG01/fasta/data/PlasmoDB-51_PreichenowiG01_AnnotatedProteins.fasta
Plasmodium relictum	SGS1-like	5178	https://plasmodb.org/common/downloads/Current_Release/PrelictumSGS1-like/fasta/data/PlasmoDB-51_PrelictumSGS1-like_AnnotatedProteins.fasta
Plasmodium vinckei	petteri strain CR	5160	https://plasmodb.org/common/downloads/Current_Release/PvinckeipetteriCR/fasta/data/PlasmoDB-51_PvinckeipetteriCR_AnnotatedProteins.fasta
Plasmodium vinckei	vinckei strain vinckei	4954	https://plasmodb.org/common/downloads/Current_Release/Pvinckeivinckeivinckei/fasta/data/PlasmoDB-51_Pvinckeivinckeivinckei_AnnotatedProteins.fasta
Plasmodium vivax	P01	6677	https://plasmodb.org/common/downloads/Current_Release/PvivaxP01/fasta/data/PlasmoDB-51_PvivaxP01_AnnotatedProteins.fasta
Plasmodium vivax	Sal-1	5586	https://plasmodb.org/common/downloads/Current_Release/PvivaxSal1/fasta/data/PlasmoDB-51_PvivaxSal1_AnnotatedProteins.fasta
Plasmodium vivax-like sp.	Pvl01	5531	https://plasmodb.org/common/downloads/Current_Release/Pvivax-likePvl01/fasta/data/PlasmoDB-51_Pvivax-likePvl01_AnnotatedProteins.fasta
Plasmodium yoelii	yoelii 17X	6091	https://plasmodb.org/common/downloads/Current_Release/Pyoeliiyoelii17X/fasta/data/PlasmoDB-51_Pyoeliiyoelii17X_AnnotatedProteins.fasta
Plasmodium yoelii	yoelii 17XNL	7724	https://plasmodb.org/common/downloads/Current_Release/Pyoeliiyoelii17XNL/fasta/data/PlasmoDB-51_Pyoeliiyoelii17XNL_AnnotatedProteins.fasta
Plasmodium yoelii	yoelii YM	5684	https://plasmodb.org/common/downloads/Current_Release/PyoeliiyoeliiYM/fasta/data/PlasmoDB-51_PyoeliiyoeliiYM_AnnotatedProteins.fasta
