# Supplementary material for: FT-GPI, a highly sensitive and accurate predictor of GPI-anchored proteins, reveals the composition and evolution of the GPI proteome in Plasmodium species
Source: Malar J. 2023 Jan 25;22:27. doi: 10.1186/s12936-022-04430-0 (PMC9876418; doi:10.1186/s12936-022-04430-0)
Supplement: Supplementary file 2 — Additional file 2: Table S2. FT-GPI parameter sets. A. FT-GPI combination of FT-GPI parameters values used form the analysis of Plasmodium proteomes. Seven parameters were set according to FT-GPI and TMPred options available in the FT-GPI software. B. FT-GPI software options. Parameters are available as options of the software. Colours establish the correspondance between A and B tables. Green corresponds to the options fixing the N-terminal TM parameters. Blue indicates C-terminal TM detection parameters corresponding options. Pink indicates the central TM score and brown shows TMpred TM specific parameters. [file 12936_2022_4430_MOESM2_ESM.xlsx]

## Sheet: FT-GPI parameters
A. FT-GPI Methods used form the analysis of Plasmodium proteomes									B. FT-GPI software options
	d: Max dist to N-ter	e: Max dist to Cterm	n: min score begin TM	c: min score end TM	i: Max score internal TM	m: min length TM	M: Max length TM		FT-GPI Options:
PLA000	15	10	1000	1800		17	35		-h [ --help ] print usage message
PLA001	13	3	500	1050	1200				-o [ --output ] arg pathname for output. Default: file_name.gpi
PLA002	13	4	500	1100	1200				-t [ --training ] arg pathname of the training set of GPI proteins. Default: none
PLA003	13	3	500	1050	1200	14			-u [ --as-table ] if set, prints results as a table rather than as a list. Default: not set
PLA004	13	4	500	1100	1200	14			-p [ --as-percentages ] if set, the start and end parameters are considered as percentages over the size of the sequence. Default: not set -> fixed integer distances
PLA005	13	3	500	1050	1200	15			-b [ --both ] if set, checks proteins alternative model if strong model fails. Default: program only checks strong models
PLA006	13	4	500	1100	1200	15			-d [ --start ] arg maximum distance between the Nterm with the start of the sequence. Default: 15 amino acids (or 5% if p is set)
PLA007	13	3	500	1050	1200	16			-e [ --end ] arg maximum distance between the Cterm with the end of the sequence. Default: 10 amino acids (or 1% if p is set)
PLA008	13	4	500	1100	1200	16			-n [ --n-score ] arg minimum score of the Nterm. Default: 1000
PLA009	13	6	500	1050	1200				-c [ --c-score ] arg minimum score of the Cterm. Default: 1800
PLA010	13	6	500	1100	1200				-i [ --i-score ] arg maximum score allowed for all internal helixes. Default: -1 (not seted)
PLA011	13	8	500	1050	1200
PLA012	13	8	500	1100	1200
PLA013			600	1000	1100				TMPred Options:
PLA014			600	900	1000				-m [ --min-len ] arg minimal length of transmembrane sequence. Default: 17
PLA015			700	900	1000				-M [ --max-len ] arg maximal length of transmembrane sequence. Default: 35
PLA016			700	900	950				-l [ --low-osl ] arg low orientational significance level. Default: 80
PLA017	13	4	700	900	950				-g [ --high-osl ] arg high orientational significance level. Default: 200
PLA018	13	6	700	900	950				-s [ --tm-osl ] arg TM-existence significance level. Default: 500
PLA019	13	8	700	900	950	14			-a [ --avg-osl ] arg average orientation significance level. Default: 80
PLA020	13	8	700	900	950	15
PLA021	13	8	700	900	950	16
PLA022	13	8	700	900	950
PLA023			600	900	900
PLA024			600	900	800
PLA025			500	900	800
PLA026			500	900	800	14	25
PLA027	13	8	500	900	800	14	25
PLA028	13	6	500	900	800	14	25
PLA029	13	4	500	900	800	14	25
PLA030	13	4	500	1100	1200	14	25
