# Supplementary material for: FT-GPI, a highly sensitive and accurate predictor of GPI-anchored proteins, reveals the composition and evolution of the GPI proteome in Plasmodium species
Source: Malar J. 2023 Jan 25;22:27. doi: 10.1186/s12936-022-04430-0 (PMC9876418; doi:10.1186/s12936-022-04430-0)
Supplement: Supplementary file 3 — Additional file 3: Table S3. Taxonomic description of 46 isolates from the Haemosporida order. The proteomes of 46 isolates distributed over the four major subgenera of Plasmodium species and one Hepatocystis parasite were downloaded from PlasmoDB database. Colours indicate the main taxonomic groups found in the literature. Laverania-Pg differentiated P. gaboni and close species from the P. falciparum/P. reichenowi group of parasites [68]. Human-infecting parasites are in bold. PlasmoDB and other source of information were used to establish the host and geographic origin of the different isolates. P. faciparum 3D7 is a reference laboratory strain and first described GPI-proteome in apicomplexa [17]. Cloned: genome sequence was obtained from long-term, established laboratory strains that often pass through a purification step. All P. falciparum isolates are of clinical origin. Clinical: non-P. falciparum isolates that were recovered from malaria patients [file 12936_2022_4430_MOESM3_ESM.xlsx]

## Sheet: Species_name
Subgenus	Sample	Species	Strain/clone	ID name	Host, geographic origin
Hepatocystis	H. piliocolobus 2019	Hepatocystis Piliocolobus	2019	HEP	Red Colobus, Africa
Haemamoeba	P. gallinaceum 8A	Plasmodium gallinaceum	8A	PGAL8A	Chicken, Asia (cloned)
Haemamoeba	P. relictum SGS1-like	Plasmodium relictum	SGS1-like	PRELSG	Bird, France
Laverania	P. falciparum 3D7	Plasmodium falciparum	3D7	PF3D7	Human (cloned)
Laverania	P. falciparum 7G8	Plasmodium falciparum	7G8	Pf7G8	Human, America
Laverania	P. falciparum CD01	Plasmodium falciparum	CD01	PfCD01	Human, Africa
Laverania	P. falciparum Dd2	Plasmodium falciparum	Dd2	PfDd2	Human, Asia
Laverania	P. falciparum GA01	Plasmodium falciparum	GA01	PfGA01	Human, Africa
Laverania	P. falciparum GB4	Plasmodium falciparum	GB4	PfGB4	Human, Africa
Laverania	P. falciparum GN01	Plasmodium falciparum	GN01	PfGN01	Human, Africa
Laverania	P. falciparum HB3	Plasmodium falciparum	HB3	PfHB3	Human, America
Laverania	P. falciparum IT	Plasmodium falciparum	IT	PfIT	Human (cloned)
Laverania	P. falciparum KE01	Plasmodium falciparum	KE01	PfKE01	Human, Africa
Laverania	P. falciparum KH01	Plasmodium falciparum	KH01	PfKH01	Human, Asia
Laverania	P. falciparum KH02	Plasmodium falciparum	KH02	PfKH02	Human, Asia
Laverania	P. falciparum ML01	Plasmodium falciparum	ML01	PfML01	Human, Africa
Laverania	P. falciparum SD01	Plasmodium falciparum	SD01	PfSD01	Human, Africa
Laverania	P. falciparum SN01	Plasmodium falciparum	SN01	PfSN01	Human, Africa
Laverania	P. falciparum TG01	Plasmodium falciparum	TG01	PfTG01	Human, Africa
Laverania	P. praefalciparum G01	Plasmodium praefalciparum	strain G01	PPRFG01	Gorilla, Africa
Laverania	P. reichenowi CDC	Plasmodium reichenowi	CDC	PRCDC	Chimpanzee, Africa
Laverania	P. reichenowi G01	Plasmodium reichenowi	G01	PRG01	Chimpanzee, Africa
Laverania-Pg	P. adleri G01	Plasmodium adleri	G01	PADL01	Gorilla, Africa
Laverania-Pg	P. billcollinsi G01	Plasmodium billcollinsi	G01	PBILCG01	Chimpanzee, Africa
Laverania-Pg	P. blacklocki G01	Plasmodium blacklocki	G01	PBLACG01	Gorilla, Africa
Laverania-Pg	P. gaboni G01	Plasmodium gaboni	G01	PGABG01	Chimpanzee, Africa
Laverania-Pg	P. gaboni SY75	Plasmodium gaboni	SY75	PGSY75	Chimpanzee, Africa
Plasmodium	P. coatneyi Hackeri	Plasmodium coatneyi	Hackeri	PCOAH	Macaque, Asia
Plasmodium	P. cynomolgi strainB	Plasmodium cynomolgi	B	PCYB	Macaque, Asia
Plasmodium	P. cynomolgi strainM	Plasmodium cynomolgi	M	PcyM	Macaque, Asia
Plasmodium	P. fragile nilgiri	Plasmodium fragile	Nilgiri	AK88	Macaque, Asia
Plasmodium	P. inui SA1	Plasmodium inui	San Antonio 1	C922	Macaque, Asia
Plasmodium	P. knowlesi strainH	Plasmodium knowlesi	H	PKNH	Macaque, Asia
Plasmodium	P. knowlesi Pk1A	Plasmodium knowlesi	Malayan Pk1 A	PKNOH	Macaque, Asia
Plasmodium	P. malariae UG01	Plasmodium malariae	UG01	PmUG01	Human (clinical), Africa
Plasmodium	P. ovale curtisi GH01	Plasmodium ovale curtisi	GH01	PocGH01	Human (clinical), Africa
Plasmodium	P. vivax P01	Plasmodium vivax	P01	PVP01	Human (clinical), Asia
Plasmodium	P. vivax Sal-1	Plasmodium vivax	Sal-1	PVX	Human (clinical), America
Plasmodium	P. vivax-like Pvl01	Plasmodium vivax-like sp.	Pvl01	PVL	Chimpanzee, Africa
Vinckeia	P. berghei ANKA	Plasmodium berghei	ANKA	PBANKA	Rodent (cloned), Africa
Vinckeia	P. chabaudi chabaudi	Plasmodium chabaudi	chabaudi	PCHAS	Thicket rat (cloned), Africa
Vinckeia	P. vinckei petteri	Plasmodium vinckei	petteri CR	YYG	Rodent (cloned), Africa
Vinckeia	P. vinckei vinckei	Plasmodium vinckei	vinckei	YYE	Rodent (cloned), Africa
Vinckeia	P. yoelii 17X	Plasmodium yoelii	yoelii 17X	PY17X	Thicket rat (cloned), Africa
Vinckeia	P. yoelii 17XNL	Plasmodium yoelii	yoelii 17XNL	PY	Thicket rat (cloned), Africa
Vinckeia	P. yoelii YM	Plasmodium yoelii	yoelii YM	PYYM	Thicket rat (cloned), Africa
