# Supplementary material for: FT-GPI, a highly sensitive and accurate predictor of GPI-anchored proteins, reveals the composition and evolution of the GPI proteome in Plasmodium species
Source: Malar J. 2023 Jan 25;22:27. doi: 10.1186/s12936-022-04430-0 (PMC9876418; doi:10.1186/s12936-022-04430-0)
Supplement: Supplementary file 4 — Additional file 4: Table S4. Description of proteins from the GPI-AP reference sets. A. P. falciparum reference set from Gilson, et al. [17]. Protein size, number of TM and signal 4.0 prediction were recovered from PlasmoDB. SignalP 5.0 and PredGPI were performed online [47,52]. Essential genes were described by a Mutation Index Score (MIS) and Fitness score (MFS) from transposon saturation mutagenesis experiments [77]. Sequences were downloaded from PlasmoDB release 51. B. P. vivax reference set from Carlton et al [38]. The list of GPI-APs was given in Suppl. Table 8 of the P. vivax genome paper. Sequence analysis was performed as in (A). No information was available concerning gene essentialness in P. vivax. Negative predictions are in red. * Some proteins had no gene names and were arbitrarily labelled from gpi1 to gpi4. P. falciparum Pf_gpi1 P. vivax ortholog was absent from Carlton et al list [38]. P. falciparum P36 ortholog was not in Gilson et al list [17]. The gpi3 protein was labelled as P32 in some references. [file 12936_2022_4430_MOESM4_ESM.xlsx]

## Sheet: A. Gilson_summary
		PlasmoDB
Uniprot	Old ID	Gene ID	# Exons in Gene	Gene Name or Symbol	Product Description	Protein Length	Ortholog Group	Paralog count	# TM Domains	PFam ID	SignalP Peptide	SignalP 5.0	PredGPI	Gene Identification	Index Score (MIS)	Fitness Score (MFS)	Pfam	Sequence
C0H478	PFC0750w	PF3D7_0317100	2	B9	6-cysteine protein	969	OG6_533665	0	0	N/A	NN: MNRGWHVVFYFILLLMNKSLG	0.995755	98.6%	Mutable in CDS	1	-0.276		>PF3D7_0317100 MNRGWHVVFYFILLLMNKSLGGEEKLTKFDPVMIKEGELFGEVSYDCEYSGFLEIENDDI LYYCFFVGEDDHNGLLLRKFHMDDMVWGIPMEVLITRKKINLYILTVDYILSKLILIYSF DEKIRITVFNNYMEESVMSEKISINYEILYKANMISYITYFYKNKKSLCVCGMNRNENIL CTFSFDYGLTMKDDHTIEFFLKKKIPLGHYKMQVTFKETEVYFNLYNDLNETNFYELKCV KKQDEYICDIMNKIRETQEYNYKRYTYPSSEHNKYYNDHHNKQPQGKQGQQGGAPLPNLG EEENNFIYKHIVRNKYFQMIVFQKDQKCYLAWSFNSLNINDEITKEISSVPCSNVASYYR QERLIVTLKKNQLGSRNH…
Q8I423	PFE0395c	PF3D7_0508000	1	P38	6-cysteine protein	349	OG6_160720	3	1	PF07422	NN: MKRWSIITGIVIIFCILTCKG	0.993976	99.8%	Non - Mutable in CDS	0.12	-2.938		>PF3D7_0508000 MKRWSIITGIVIIFCILTCKGQVENKKVDFRTEKGKFVPLNLVPGDVVEYSCPYSLNNDI RNMNGVEREHFDNKKFCFDYIFVGSKLTFLKEYVRGSYNVVHKEEGNLYTSQFSVPPVVL THRNFDCFCYMEENNVVVKKVLRIHISNGVLRKIPGCDFNADYKESTAITTFSNMSPRRV KVCDVYPKSGDFISLMCPSDYSIKPDGCFSNVYVKRYPNEEVKEEDRFNLNRKWDASKYN VVSIETVLKMNMITQGDKYSIFSKLPDVKDQVDFTCICQSNDEQDNLMMNVYINNTSYLT NNTRSIGVNKHSFSNSEIFERIEREEISFAFSSYLSITLILLYLFFLNF
Q8I6T1	PF13_0247	PF3D7_1346700	1	P48/45	6-cysteine protein	448	OG6_215372	1	1	PF07422	N/A	0.727913	64.0%	Mutable in CDS	1	-1.876		>PF3D7_1346700 MMLYISAKKAQVAFILYIVLVLRIISGNNDFCKPSSLNSEISGFIGYKCNFSNEGVHNLK PDMRERRSIFCTIHSYFIYDKIRLIIPKKSSSPEFKILPEKCFQKVYTDYENRVETDISE LGLIEYEIEENDTNPNYNERTITISPFSPKDIEFFCFCDNTEKVISSIEGRSAMVHVRVL KYPHNILFTNLTNDLFTYLPKTYNESNFVSNVLEVELNDGELFVLACELINKKCFQEGKE KALYKSNKIIYHKNLTIFKAPFYVTSKDVNTECTCKFKNNNYKIVLKPKYEKKVIHGCNF SSNVSSKHTFTDSLDISLVDDSAHISCNVHLSEPKYNHLVGLNCPGDIIPDCFFQVYQPE SEELEPSNIVYLDSQINI…
C6KSX0	PFF0615c	PF3D7_0612700	1	P12	6-cysteine protein P12	347	OG6_160720	3	1	PF07422	NN: MIKLSKKYCLGISFVLYILLSVCEG	0.996528	99.7%	Non - Mutable in CDS	0.155	-3.277		>PF3D7_0612700 MIKLSKKYCLGISFVLYILLSVCEGHKNLTCDFNDVYKLEFHPNQQTSVTKLCNLTPNVL EKVTIKCGSDKLNYNLYPPTCFEEVYASRNMMHLKKIKEFVIGSSMFMRRSLTPNKINEV SFRIPPNMMPEKPIYCFCENKKTITINGSNGNPSSKKDIINRGIVEIIIPSLNEKVKGCD FTTSESTIFSKGYSINEISNKSSNNQQDIVCTVKAHANDLIGFKCPSNYSVEPHDCFVSA FNLSGKNENLENKLKLTNIIMDHYNNTFYSRLPSLISDNWKFFCVCSKDNEKKLVFTVEA SISSSNTKLASRDNTYQDYISNSSFLTLSSYCAFITFIITSFLSFIL
C6KSX1	PFF0620c	PF3D7_0612800	1	P12p	6-cysteine protein P12p	371	OG6_532966	0	2	PF07422	NN: MHIVSFIIFFFALFFPISIC	0.923870	97.4%	Mutable in CDS	1	1.326		>PF3D7_0612800 MHIVSFIIFFFALFFPISICYKINGVCDFSSEGLSLLPEEKLDFSVSRNVDKLSDENNVR HCVHFSKGFEYLRFICPMRKDNYEGIEIRPVECFEYIHIEGREHKLSEILKGSLYEKSIN DNIMTRDVFIPPTIYEDMFFECTCDNSLTFKNNMIGIRGIMKIHLKKNILYGCDFDHDEK LMKNKTAFTNFYDKQKILPLIGNNNNDDDNNDDDNNNDNNNNDNNNNNNNNNNNNNNNNN NNITCNVTIKKSQVYLGIICPDGYTLYPNDCFKNVIYDNNIIIPLKKIIPHDILYHQDKN KRITFASFTLNINENPPGFTCYCIKDQTNINNPLIVNFHFSNQETSYATKNKNLFFYFIF IFPFLYVILLL
Q8IDN0	PF13_0248	PF3D7_1346800	1	P47	6-cysteine protein P47	439	OG6_215372	1	2	PF07422	N/A	0.685013	87.1%	Non - Mutable in CDS	0.288	-2.563		>PF3D7_1346800 MCMGRMISIINIILFYFFLWVKKSISELLSSTQYVCDFYFNPLTNVKPTVVGSSEIYEEV GCTINNPTLGDHIVLICPKKNNGDFSNIEIVPTNCFESHLYSAYKNDSSAYHLEKLDIDK KYAINSSFSDFYLKILVIPNEYKSHKTIYCRCDNSKTEKNIPGQDKILKGKLGLVKIILR NQYNNIIELEKTKPIIHNKKDTYKYDIKLKESDILMFYMKEETIVESGNCEEILNTKINL LSNNNVVIKMPSIFINNINCMLSSQDQNNEKNYINLKADKTKHIDGCDFTKPKGKGIYKN GFIINDIPNEEERICTVHLWNKKNQTIAGIKCPYKLIPPYCFKHVLYEKEIDSQKTYKTF LLSDVLDTPNIEYYGNNK…
Q8I1Y4	PFD0215c	PF3D7_0404500	1	P52	6-cysteine protein P52	478	OG6_215321	1	2	PF07422	N/A	0.016733	99.2%	Non - Mutable in CDS	0.123	-3.017		>PF3D7_0404500 MYVLVLIHMCYHFTMKRKKLFVYFIFLSFIINFNFNININFVCSNVIQDVISIGNVDICV VNVNSDEAQECILNNEFGKLLLFVCNMNDAFSTTAKTHPENCPSRAFVNQSNPTENSPEV DTYSIYPNLFGTNENRLNDTYSLYSTPYSNMDIDFSCLCYGDKQDKVKHIMRINIKKTRK KIKGCDFGDNIPSKRDLTNSLSLNERSSCIIHAYSNDVLGINCFKKEINNSYNNNLELNP SNCFHDVYFGADLILNSKNVIPNSRVIPDPSSDVKLSRNHSFSSYLILPNNLTENIKISC TCKRDEFVGTMIIYTKNINSLMFDNNNNNNDEEQIFQNKYMKKKEYKKDEGNEYDKKMNT DDNYINNEEHHNNNQYNN…
Q8ID66	PF13_0338	PF3D7_1364100	1	P92	6-cysteine protein P92	796	OG6_532716	0	1	PF07422	NN: MFAVNLKICIFLSLVSFLLQCKNTLA	0.987154	99.8%	Mutable in CDS	1	1.157		>PF3D7_1364100 MFAVNLKICIFLSLVSFLLQCKNTLANVTFEQKVQTNLSHDKNGDIVYGHREFKGGIYAF LGYDNCTIEVNKTVNGIDWNEKKDVKVSGNNNIAVVYSIFTSEEKMILIFKCDNKFYITK YGKEFKWSDPKVIDVSNVIGTNTTPAVYSGSLLSMNNDFEKYILVCENHSQNYINVVDQE YMREIRLLGKCMLSFDEGNNWKNEVMNLYSDEGYTKINTLRLSDYGGKILVKGTNAQNLN QTIRSIILLCSNLHDWKLFCGLPTIRFRKDISVENLTYLNTYHLAIVKNEDKLQLAFTYD LFETFDPQYLNTEFNGVSHYFVLAPDEMVYLFYHGNEKKNYVIKIKTVPRKIGCELNTND TVNKIYTYTYKYIYNNKL…
Q8I0U8	PFI1475w	PF3D7_0930300	1	MSP1	merozoite surface protein 1	1720	OG6_532656	0	1	PF07462;PF12946	NN: MKIIFFLCSFLFFIINTQC	0.984801	100.0%	Non - Mutable in CDS	0.141	-3.197		>PF3D7_0930300 MKIIFFLCSFLFFIINTQCVTHESYQELVKKLEALEDAVLTGYSLFQKEKMVLNEEEITT KGASAQSGASAQSGASAQSGASAQSGASAQSGASAQSGTSGPSGPSGTSPSSRSNTLPRS NTSSGASPPADASDSDAKSYADLKHRVRNYLFTIKELKYPELFDLTNHMLTLCDNIHGFK YLIDGYEEINELLYKLNFYFDLLRAKLNDVCANDYCQIPFNLKIRANELDVLKKLVFGYR KPLDNIKDNVGKMEDYIKKNKTTIANINELIEGSKKTIDQNKNADNEEGKKKLYQAQYDL SIYNKQLEEAHNLISVLEKRIDTLKKNENIKKLLDKINEIKNPPPANSGNTPNTLLDKNK KIEEHEEKIKEIAKTIKF…
C6KT44	PFF0995c	PF3D7_0620400	1	MSP10	merozoite surface protein 10	525	OG6_533307	0	2	PF12947	NN: MMFFKCNQVFTLVFLLLLYFNNIVYT	0.747429	99.4%	Non - Mutable in CDS	0.347	-2.675		>PF3D7_0620400 MMFFKCNQVFTLVFLLLLYFNNIVYTHVDDIKNTSQKKITYDKYNKNKENMNNEKNDNKD NKDNIYNDNINNDNINNDNINNEDEYKFLSMKHYKDSLSNKLNNENDHMNYLIRKRKDNT QGSQHFNENIENNENVENNENIENNENNENIENIENNENNENNENIENNENNENNENSSI MNSESYNNIINSNEHNEEQIKKKEEDLIEAFFPFILKKLDNESLSLDNKYDDYYNLPNDH NDTHKENSSDHNLLGYKLGNNLKSYLIEENDVSQKKTDDINESASSDSENIQEILSTDSN TSHLKERKNQKAPPGEHKPEVKNALLNSQVASPKGEDEKKSQPQHPLVNSGDQLQHPKEI DENAEKIRRTLLKESRDI…
P50498	PFB0300c	PF3D7_0206800	1	MSP2	merozoite surface protein 2	272	OG6_533596	0	0	PF00985	N/A	0.231726	100.0%	Non - Mutable in CDS	0.988	-2.005		>PF3D7_0206800 MKVIKTLSIINFFIFVTFNIKNESKYSNTFINNAYNMSIRRSMAESKPSTGAGGSAGGSA GGSAGGSAGGSAGGSAGSGDGNGADAEGSSSTPATTTTTKTTTTTTTTNDAEASTSTSSE NPNHKNAETNPKGKGEVQEPNQANKETQNNSNVQQDSQTKSNVPPTQDADTKSPTAQPEQ AENSAPTAEQTESPELQSAPENKGTGQHGHMHGSRNNHPQNTSDSQKECTDGNKENCGAA TSLLNNSSNIASINKFVVLISATLVLSFAIFI
Q7KWJ2	PFB0310c	PF3D7_0207000	2	MSP4	merozoite surface protein 4	272	OG6_532334	0	2	PF12947	N/A	0.261039	99.9%	Non - Mutable in CDS	0.251	-2.64		>PF3D7_0207000 MWIVKFLIVVHFFIICTINFDKLYISYSYNIVPENGRMLNMRILGEEKPNVDGVSTSNTP GGNESSSASPNLSDAAEKKDEKEASEQGEESHKKENSQESANGKDDVKEEKKTNEKKDDG KTDKVQEKVLEKSPKESQMVDDKKKTEAIPKKVVQPSSSNSGGHVGEEEDHNEGEGEHEE EEEHEEDDDDEDDDTYNKDDLEDEDLCKHNNGGCGDDKLCEYVGNRRVKCKCKEGYKLEG IECVELLSLASSSLNLIFNSFITIFVVILLIN
Q7KWJ3C6S3B2	PFB0305c	PF3D7_0206900	4	MSP5	merozoite surface protein 5	272	OG6_532523	0	2	N/A	N/A	0.111203	99.5%	NA	NA	NA		>PF3D7_0206900 MNILCILSYIYFFVIFYSLNLNNKNENFLVVRRLMNDEKGEGGFTSKNKENGNNNRNNEN ELKEEGSLPTKMNEKNSNSSDKQPNDISHDESKSNSNNSQNIQKEPEEKENSNPNLDSSE NSSESATRSVDISEHNSNNPETKEENGEEPLDLEINENAEIGQEPPNRLHFDNVDDEVPH YSALRYNKVEKNVTDEMLLYNMMSDQNRKSCAINNGGCSDDQICININNIGVKCICKDGY LLGTKCIILNSYSCHPFFSILIYITLFLLLFV	>PF3D7_0206900 MKVIKTLSIINFFIFVTFNIKNESKYSNTFINNAYNMSIRRSMAESKPSTGAGGSAGGSA GGSAGGSAGGSAGGSAGSGDGNGADAEGSSSTPATTTTTKTTTTTTTTNDAEASTSTSSE NPNHKNAETNPKGKGEVQEPNQANKETQNNSNVQQDSQTKSNVPPTQDADTKSPTAQPEQ AENSAPTAEQTESPELQSAPENKGTGQHGHMHGSRNNHPQNTSDSQKECTDGNKENCGAA TSLLNNSSNIASINKFVVLISATLVLSFAIFI
Q8I476	PFE0120c	PF3D7_0502400	1	MSP8	merozoite surface protein 8	597	OG6_177951	0	1	PF12947	NN: MVFKSSYIFFFLFLVILYFNNVVEG	0.984530	95.7%	Mutable in CDS	1	0.666		>PF3D7_0502400 MVFKSSYIFFFLFLVILYFNNVVEGENGTTNIENNPGNNGNMGPSGPKDKDKNIEKDVNH NMSMNNNNNNNNNNNNNDNNNNINNNNNNNINNNNNNNNNNGNGFSNFFNKLFGKKKDNK KEGEEKNEEDLNSNKNIESNKGSAVTSNVGDTNNDAKARDNNNNDDNDDNDENDDNDDND DIDEIDERDDNDDNGDDDDDNDDDDDNNDNNNKNNSNNLTDTKKEGEKIDLGVQNKKQNI FSTNNKGLNKYNIDNELKEVDALLKNDNYILNKYHVSFFNNFEEDTYNKKKFIRPYDLSL LKSILIYRQRVTRNCVNVFQDFNAVFGKCYNKDDTKLSITRDKVKKELSRKNRNFVEYLI EMLENTLNSMNDDFINKD…
Q8I1P1	PFD0955w	PF3D7_0419700	2	P34	apical merozoite protein (P34)	325	OG6_533455	0	0	N/A	NN: MYGTFLKGSIFYLCIFFPFFSCEC	0.962526	100.0%	Non - Mutable in CDS	0.315	-3.44		>PF3D7_0419700 MYGTFLKGSIFYLCIFFPFFSCECNNIKLNDKENINFESYFNKRTNEENVLNKNVSKEMG DTFVAHKAIELNINHHHVNNDKEFNNNNNNKHQPYYHNEHDKKFSESLKAHMDHLKILNN DLKQHIDKKERNEIYENNDLKKYIIKEIQNNKYLNKEKKSSEDIQILEEHSKKLQKEIHE WLESVNNIEEKSNILKNIKSQLLNNIASLNHTLSEEIKNINDIKELQKQQNDLFSENWLY FLPSSSDYLLNEKKKNLYDNQDNSMKDDINNNDKYNIFNYLQNVQDKDNQYEVMKQDNNN IHSGSSTHNHLLLTCIIFLLILLIL
Q8I1W9	PFD0295c	PF3D7_0405900	4	ASP	apical sushi protein (ASP)	731	OG6_532788	0	1	PF00084	NN: MKIIYHILIFLLHYNIIIKA	0.855980	34.8%	Mutable in CDS	1	-1.636		>PF3D7_0405900 MKIIYHILIFLLHYNIIIKAKENKNDNFLNGIYKLQNIWRNTTLGELDLKKANIENAEGI IEKFNDSNKTDFNQHPHFRSKLSFLEHKNHKDMGIVTNHQNKDHKKNEYTSEEIIDMKPQ LASQEMWRKGENFYMHGATNTNEQNDDEDLFESFHKNHNSNIKINSPCFDLQDKEMCSNN KECFYDDAYKACFQNCALVNEKKCSLYSECKHTPNGCQNEGYLNIQVFGSNLGGDVRACE LFESEGSCYLMEKLFKKLSEEKKETSFNCVWISYKHELRSYDDENEPKENNDNIVALENK NKYMYMNNVESIHNNHHLENPYHEDIKHNKHKSFNYHVLSSSVPRQIAKNEKFLSLLQLN LKGKKKEKNKKKKKDDED…
Q7K740	PFC0210c	PF3D7_0304600	1	CSP	circumsporozoite protein (CSP)	397	OG6_532775	0	1	PF00090	NN: MMRKLAILSVSSFLFVEA	0.960734	99.9%	Non - Mutable in CDS	0.962	-2.132		>PF3D7_0304600 MMRKLAILSVSSFLFVEALFQEYQCYGSSSNTRVLNELNYDNAGTNLYNELEMNYYGKQE NWYSLKKNSRSLGENDDGNNEDNEKLRKPKHKKLKQPADGNPDPNANPNVDPNANPNVDP NANPNVDPNANPNANPNANPNANPNANPNANPNANPNANPNANPNANPNANPNANPNANP NANPNANPNANPNANPNVDPNANPNANPNANPNANPNANPNANPNANPNANPNANPNANP NANPNANPNANPNANPNANPNANPNANPNANPNKNNQGNGQGHNMPNDPNRNVDENANAN SAVKNNNNEEPSDKHIKEYLNKIQNSLSTEWSPCSVTCGNGIQVRIKPGSANKPKDELDY ANDIEKKICKMEKCSSVF…
Q8I475	PFE0125w	PF3D7_0502500	1	Pf_gpi1*	conserved Plasmodium protein, unknown function	594	OG6_533576	0	2	N/A	NN: MKFISIKYLSLFFLSILFVHS	0.775413	67.7%	Non - Mutable in CDS	0.128	-2.943		>PF3D7_0502500 MKFISIKYLSLFFLSILFVHSSYKRYYIKCHDIYISNILISNSSFIFNKNIYLYNILVND DEINISPFLNIWEDFLYRNESLQSEPFYEENTLEYVNNISQDLERDELYLKKYYIHINNK KINFYDIPYTLSLEQHNENKNITITIFYEYIKTYTINIIRENNHINHNFSSYFYLDNIQL FNEETKEYIPLNTKFKYNNHFYYTSVNEKVHTILVKGLCYNSQMYVKENEIYDKFLFLLN QKIYSNVLIIECRHYEYYDQSAIVHKKTTSHLLNNFLKKKLKSKIIYNNNNNNEEEAEEK DGNNKTMKSKKGIYEYIQDVKGKYQKYLYPYKEDNGQHKVQRDNTKNTSNDNIYISTHNN TNHKNNNNNNINSNSNSN…
Q8IBB9	PF08_0008	PF3D7_0828800	1	GAMA	GPI-anchored micronemal antigen (GAMA)	738	OG6_533450	0	2	N/A	NN: MKYYTSLYVALIIALCQAVSA	0.987748	99.8%	Non - Mutable in CDS	0.183	-3.301		>PF3D7_0828800 MKYYTSLYVALIIALCQAVSALIRNSNTPQAFLIPELNNNEKNEFNNNEKNEMNNNLNNE FNNNEENCDIQKIAEEMMENLLNENDMYTNIMLSLQNRLSDDYLCSEPKYENICIHEKDK ISLSFPCSNPKYEKLIHKFTFKKLCNSKAAFNNTLLKSFIEEDEEQNTFSLMLKQFKILL TCVDDELKDIYKESIDLLVDLKTSITELTQKLWSGKMVNVLKKREFLITGILCELRNGNK SPLISKSLEFENLGILKMNNEELLNEAYNAFSDYYYFFPYFIQKLLEKGGMIERLIKIHE NLTKYRTKDMVNKINAQSKGEVLNNEDILNKLNAYKHYTKHGATSFIQSREVKIVNQNVN NDDTTKNQQQNVNNNEKL…
Q8I456	PFE0220w	PF3D7_0504500	6	MOLO1	MOLO1 domain-containing protein, putative	275	OG6_146132	0	1	PF17175	NN: MKLFLSVICSFVLFFHKLSIC	0.962373	99.6%	Mutable in CDS	1	2.161		>PF3D7_0504500 MKLFLSVICSFVLFFHKLSICEKLDSLSKFYFNDIKRIENEMSSKSNALYPLIHDLEEDN QGYSNDENIYDENSFPDPFTHPEECVLSLGISHTWLCDPSRFLSIEQQINIEAELLKIRD TNFHKCSNNSVYYYQVSVAIVPEIFVSKNETYENAAQQFSEKLLRKWGIGNSPCHDGILL VYIKNLGKFVIAKREGVEEKYINENEIKKHFMNIYFASGSISRALIESISFMNKKLPSKP TELTNTAKMFLILILFYIISIIILYVTTLMYSKSL
Q7KQL2	PF10_0303	PF3D7_1031000	1	P25	ookinete surface protein P25	217	OG6_104197	1	1	PF06247	NN: MNKLYSLFLFLFIQLSIKYNNA	0.973605	99.6%	Mutable in CDS	1	0.688		>PF3D7_1031000 MNKLYSLFLFLFIQLSIKYNNAKVTVDTVCKRGFLIQMSGHLECKCENDLVLVNEETCEE KVLKCDEKTVNKPCGDFSKCIKIDGNPVSYACKCNLGYDMVNNVCIPNECKNVTCGNGKC ILDTSNPVKTGVCSCNIGKVPNVQDQNKCSKDGETKCSLKCLKENETCKAVDGIYKCDCK DGFIIDNESSICTAFSAYNILNLSIMFILFSVCFFIM
Q8IJ96	PF10_0302	PF3D7_1030900	1	P28	ookinete surface protein P28	218	OG6_104197	1	0	PF06247	NN: MNTYFKVLLFLFIQLYITLNKA	0.990696	99.9%	Non - Mutable in CDS	0.12	-2.91		>PF3D7_1030900 MNTYFKVLLFLFIQLYITLNKARVTENTICKYGYLIQMSNHYECKCIEGYVLINEDTCGK KVVCDKVENSFKACDEYAYCFDLGNKNNEKQIKCMCRTEYTLTAGVCVPNVCRDKVCGKG KCIVDPANSLTHTCSCNIGTILNQNKLCDIQGDTPCSLKCAENEVCTLEGNYYTCKEDPS SNGGGNTVDQADTSYSVINGVTLTHVLIVCSIFIKLLI
C6KT40	PFF0975c	PF3D7_0620000	1	PIMMS43	PIMMS43 protein	505	OG6_533283	0	2	N/A	NN: MQKRIYVSLFFLVFFLSKISVVLS	0.977515	99.5%	Non - Mutable in CDS	0.8	-2.254		>PF3D7_0620000 MQKRIYVSLFFLVFFLSKISVVLSKDDGQRHGEDSDSMNKYNYIYRPNADNGIHNNLRPS SYIDMEHIAKGRDNTSGLRENELFDIQNDENSNMGPDQEKVITLSDKIYIDKIKNIIEYR KWRAKSKYRSPAKQPEEDMFVEGYIPIKRRDDNLLPHEKAEKDFEEIIQKYVDLENKLQK QKELEEAERRKKKLDDEQKRQKDLEDTNRKENDEEQSYKKLEDLELENIDTKINNNDTYD VENGFNDDNKLYTKINKIVSQVSQNNELYVNIMKYITLVYTSHVDIKQDDFTNGSISIFL TFENPKMGNDLANINISFFASEQRTGTNEVAEARSNYLTNYNMNELLEDNASGRLLSQDE YIKELVKYNHSISSSNKE…
C0H4M0	MAL7P1.208	PF3D7_0707300	5	RAMA	rhoptry-associated membrane antigen	861	OG6_533765	0	0	N/A	NN: MNVLLLSLLVVQNIVTYLEQ	0.673817	100.0%	Non - Mutable in CDS	1	-1.474		>PF3D7_0707300 MNVLLLSLLVVQNIVTYLEQIKNGISGHYTEDHNIKNNNCISFSDYERSIKNFSISSHAE NNYDNIINEYKKIKDINNNINILSSVHRKGRILYDSFLEINKLENDKKEKHEKEDEYEDN DESFLETEEYEDNEDEKYNKDEDDYAESFIETDEYEDNEDDKYNKDEDDYSESFIETDEY DDNEEEQYNKDEDDYTDSFIETDHYENNDDKNEEEEEYNDQDNDYGYNFLETDEYDDSEE YDYDDKEYGESFLEKEEGEEMKDEEMKDEEMKDVEMKDEEMKDEEMKYDEMKNEEMKYDE MKDEVMKDEEMKDEVMKDEEMKDEQMKYEEFKNEESKNEESKNEESKNEESKNEEFKNEE SKNEEFKNEEFKNEDMSY…
Q8ILP3	PF14_0201	PF3D7_1420700	2	P113	surface protein P113	969	OG6_533097	0	1	N/A	NN: MKIPFFILHILLLQFLLCLIRC	0.976420	100.0%	Mutable in CDS	0.991	0.436		>PF3D7_1420700 MKIPFFILHILLLQFLLCLIRCYVHNDVIKFGEENSLKCSQGNLYVLHCEVQCLNGNNEI IHKRCNDDIEKKCNGNNKCIYFFEYELRKKTQSFRNKNSIEISECVESEQNEVKTSTTCL LSNSFILDEAFIQYFFFIKNKNEEPVICKDGNINIKSALLHSPFCEIKLKDISEYIRKKC DNNKECLIDPLDVQKNLLNEEDPCYINNSYVSVNVVCNKEEEIGDESTDSSSMEIQDSTS NEQDENVKGMSSSQEMNSNNDENKNQDNESDDDVNNNNNNNNDDQDEQGNDGDVTSSMNK NEDNKDLEHGSSNDVNNNTDTLVNNKENKEFVLKEKSSLTSKINKELAHRTALFNKLADN ISLLLNKKYDSFEIKDVL…
Q8ILF1	PF14_0293	PF3D7_1431400	2	SRA	surface-related antigen (SRA)	990	OG6_532889	0	0	N/A	NN: MFLSSKKRRVFVLFMYFFVQNVNS	0.625568	99.0%	Non - Mutable in CDS	0.408	-2.45		>PF3D7_1431400 MFLSSKKRRVFVLFMYFFVQNVNSNKSTNVSNNFSSNIATNLASSLATPLPTNVASHLIPNLVAAQQNNTAHVDSHKTISTNKHTCEAAGCSSYKDIIKNNSSFHTSNGHQSNDGDCLNGFICKKCKKTHAKSPNICFYSSLDTYENLYEGILEDFKQTSYDSFKIPLDKSSKNIKSKGKHKNHNTNKEDNDNNDNNNDNNNDNNNNNNNNNNNNNKDNHNKKDTNENEEDDEDDDNKNKNKGDKDDDRDDEEDYKSSTKENNLKKKKKKSDEDNEETEDIDDEGEEDDQNEEDDEDNNSKKKKFNNKTNNETDSFLEKYSKISFHTFLTPNKLTCKDIKEKKKSKKMKQRIYINNNKKNPACPLEPLEPSLIQYNIINLKTNK…
Q8I3W5	PFE0710w	PF3D7_0514200	1	gpi1*	conserved Plasmodium protein, unknown function	867	OG6_532639	0	3	N/A	N/A	0.054124	28.0%	Mutable in CDS	0.981	-2.411		>PF3D7_0514200 MFLYVCVLILLLYFVLIPLESNFFFFFFSFFFIYINNVSIARICSSNYKKNTYMYYRADYKSNKISEVNVEHKKRESVYKIVNNLSLKNSKWDDINSYKINKVNNKYIYLYIHKNQKKNIFINTKKLNILQQNIILYTLQNNNNNNNNSYKHNKLVYYNFILPHSRGLYNIGGHPIKNISFQYIHAYIFQKIKGYYYYPFMKNIKKFIYEDRNCNKNIIRMNVQKNNYNRYPNNDDKQDNNNNVGKLKYNYDLSCEFPDEIINNYKAAGFFLIKADINNNNNNNNNNNNNNYRSDRGHEDNNITNNNQNNHSNNKYQHYYDNVNMKTNPKGINIKFLLGSDPLTTKDMMKIINEEEKEKKRKEGELNILGGKKNAEEKYPIQTA…
Q8II02	PF11_0373	PF3D7_1136200	5	gpi2*	conserved Plasmodium protein, unknown function	679	OG6_533035	0	0	N/A	N/A	0.039243	99.9%	Mutable in CDS	1	-2.026		>PF3D7_1136200 MNLNKISVLLKIIIFKNTLYIFDNVCTSIHVNDLGYKVSDTINSFKYKKNYDNSVVLDKVPDTPLDNNAKLSFQELLRKRSSDDDDDNDDEGDNDDDDDDNDNNNNNNNNNNNMNRFYNMASIQPAAFNNISQNGNQSFTARMKQNLSKYNPFKKSGSNNNGKVNNTNENVDEDNNDNVDDNNTKKKHRHIKHKSQGTLSNDGSNNMNNNNVNNNNVNNNNVNNNNVNNNNVNNNNVNNNNMINNNMNNNNMNNNNMNNNNMNNINVNNSNMNNNINNNMNNNNNVNASNILLGASALTGAAISGQNQNGINNNQNVVNNNTNNGTIQNSIMLNNSSSIFSNLFENNNKFNTSEMICSSINCTSINSQNNDKIPLTDCSNVLYC…
Q8ILC0	PF14_0325	PF3D7_1434400	4	gpi3*	conserved protein, unknown function	285	OG6_140578	0	1	N/A	N/A	0.185181	99.1%	Non - Mutable in CDS	0.488	-2.586		>PF3D7_1434400 MKLSHLIILNYLFFDNLNGVRSNNISHKEDDCGASELAIKKLQELKKFELDILKDFIKKDTDHTDMYKRYHCISSDFLKNTKQEDKKEDNYTKKEDKKDIENSSNYIINNKNEKISFINKIISFVGMWNYNKYGNNIQESKNKINIYNNNNNKTENELLYNKEDYTNHIPTNENPNSYMQLSAFNLTKKSMFLGGKDNASQNFEVGNYGSFYMIFGARNTDYPWACSCDTLQLEEYKEKKRSYVLCSNQLDMSIQNSDLFCNPKNGAHYYYLSYFILFFLFITYI
Q8IK13	PF10_0027	PF3D7_1002300	1	gpi4*	conserved Plasmodium protein, unknown function	430	OG6_533077	0	2	N/A	N/A	0.205762	53.7%	Mutable in CDS	1	-0.919		>PF3D7_1002300 MSSVLRTILIASFFYYFSIYKISPWAIIKNVDFQITYDELSRNLYIHSSGKGKCTSHNYYINDKCKIINTSKKTNENNKAQCLYNQKCLTIAKYIFQHTGIEAVTEDIFLQPFVINNKLNILQKEKCNREVYINDKIKCLCCINDVVKNIQGDENEKIKENVTYQYNKCKCLLNYQDIYGDSNFFNKCENFECNNGLCTIQANGQPFCSCFENYYFEKKSNTCKKHEQNVENIHHINSNRDIIENTENDTRTIVSIKNNPPNYNNSHNYNNANNIIHNIEDLEEHNKSSNITTNGNTIISQRNYNSCPLNQIKNKKGICETIINYEETVCLRIDCSISTNEFQCFCTNVNGEHIKTDTFDVSYINICTLNNINCNNGICNNILI…

## Sheet: B. Carlton_summary
	PlasmoDB
Gene ID	Product Description		Ortholog count	Ortholog Group	Paralog count	PFam ID	Protein Length	# TM Domains	SignalP Peptide	SignalP 5.0	PredGPI	Predicted Protein Sequence
PVX_001020	6-cysteine protein P52	P52	115	OG6_215321	2	PF07422	487	0	NN: MRRILLGCLAACLLGKWASLC	0.979718	1	>PVX_001020 MRRILLGCLAACLLGKWASLCRKINDLISIGHVNVCSIDMRIEDAQECVLENEFGKAFLFICNSGDNLSYESGAIPETCAHRTFINLSDPSEFSADSNTYELFQNLIGANNSTLQGHFLFFSTPYSNKDIDLSCLCFGESQKKIKHVMKLVFKKTKKKIKGCDFGYNILSSRDLTNNIDLNKNAACVIHAYPGDVIGINCYKKESNHSYNDQLELVPNNCFHSVHYGNDIILSTNNLIPNSRVIPDATADVKLSKMHSYMSYMILPKDMTMTGKISCYCKRGEHVGYMFIYLKTVNNLLLDSNNGIDRIIERGNGQESSDEEWAGSARNAGVHSDKGKSQHEAKTDVKQHSERAEDIHNHYNNINSIYYNTGMSHPSRRPDYQGQSH…
PVX_083235	6-cysteine protein, P48/45	P48/45	107	OG6_215372	1	PF07422	450	1	NN: MLKRQLANLLLVLSLLRGITH	0.959690	99.9%	>PVX_083235 MLKRQLANLLLVLSLLRGITHTQMAKGEVKYVPPEELNKDVSGFFGFKCNFSSKGVHNLEPILTEKRSLVCSIYSYFIYDKIKLTIPKKIPGSKFKMLPEKCFQTVYTNYEKRTEEKIENMGLVEYEVKEDDSNSEYTEKILTISPFNTKDVEFFCICDNSENVISNVKGRVALVQVNVLKYPHKITSINLTKEPYSYLPNQVDKTSFKSHKLDLELQDGELVVLACEKVDDKCFKKGKDTSPLSLYKSKKIVYHKNLSIFKAPVYVKSADVTAECSCNVDSTIYTLSLKPVYTKKLIHGCNFSSDKSTHNFTNHVDMAELGENAQITCSIELVDTSYNHLIGMSCPGEVLPECFFQVYQRESPELEPSKIVYLDAQLNIGNVEYFE…
PVX_083240	6-cysteine protein P47	P47	107	OG6_215372	1	PF07422	433	1	N/A	0.469769	1	>PVX_083240 MKLLTFAAATYGFLLKECLNSFIFPTKHLCDFALNPHSSIKPVLKEASGKDEEVWCSVHNPSLTDYVAMVCPKKKGGDYTELETVPANCFTKHLYSPYDSEENEKDMELLELDPKLSFNRTFNDFVLKVLVIPGYYKHNKTIYCRCDNRKTKKGEDQEKIEEGKVGLVKIVLNKKEKKPRGIDFTETDELEQTDIVQNGNDKLVKVKENETIHFKFNSNQKLEIKECENVINMKYGFLQEHVLNFRFPAVFLSSENCTITVIESAKTPVRIIIKTQKTENIDGCDFTKPSGEGDYQDGFALEELKSNEKICTIHIGSSKKKISAGIKCPYKLTPTYCFRHVLYEKDVNGVKSYHPFLLTDVLGTLDVEFYSNAQEGSYIIGLPTNPQ…
PVX_095375	6-cysteine protein B9	B9	49	OG6_533665	0	N/A	876	1	NN: MKLLTCALWWLALLGEGLLS	0.992609	1	>PVX_095375 MKLLTCALWWLALLGEGLLSQERHLAKFAPSLKEEGELFVETPYDCEHSGFIALLRRNPLYFCFFVGEGDYYGLVLRTYNSEDLKWEPATEVLITKQKINTYTFIDDYLLEKLILIYSYDAKIRVTVFNNYKEPSTETYKISVNYEILQMANVITRVTYLFKNRKSIAVCGINRSNNILCSFSFDYGLTMKDENAIEFILKTKIPIGNYKMHVEFFPEHVYFNLYDDVIQDNDYELRCIKGSEKEYACDFLSKPLKETESIQYRGVLRNRMFQNIVYEAKERCYIGWSFNSVSMNSELETLISDSPCSHVSLFHQGTSLVVAYQRGPFSPLGPQFYRIFENLQEKAAGCEFRVGGSLYVASTFTNHQCRIDMQSVDVNPQNEDEISF…
PVX_097960	6-cysteine protein P38	P38	207	OG6_160720	3	PF07422	355	0	NN: MRPARGPGRVAAVLLSWVLLTWLQVAMS	0.938029	1	>PVX_097960 MRPARGPGRVAAVLLSWVLLTWLQVAMSKRHVDLSSSAKSVFLLNVAPGDTVVYTCPYTFNREMQNMCAREKEYFDKKLFCFEHVIINRNVFLLRDYVRGAYSMVSKYVNNVYTAQFTVPPVVLMNRHFECYCYMDDGNRVVKKTLKVHISKGVVRKTPGCDFNDDYRETTAITTFSNMNRNNVKVCDSYPKGGDTIALLCPVNYTIQPEGCFDQVYIKKGDIQNDKNKLEERFNVSRKWEADKYKVVNIETLFGQKLNSLGDEMSRFAKVPVTNEEISFTCTCQANDGSDTLMMNVYMNESYDKFVKSNHDRGEHSKHNFSSTTVTEREERSGGSASFFGRAVLCVLALLLLGA
PVX_113775	6-cysteine protein P12	P12	207	OG6_160720	3	PF07422	362	1	NN: MRIAKAALCGQLLIWWLSAPAEG	0.994267	1	>PVX_113775 MRIAKAALCGQLLIWWLSAPAEGFTHTCDFNDELSLEFDERQMTNGEQICTLKPDVLDKVVIKCGAERKNYELLPNNCFEQVFTSKSIEDAKNAHNAHNVHNVQNAQQLVEYLHGAAAIVKRKQNETNADEKKSYDDVSFRVPPNLEKEQKALYCVCQNKAKIRVRKRSGEEYDKEIFNLGIIEVLIPSLPKKIDGCDFTKNTSPLFTKGYDANFYKTIENKDDVICKVKATEGKLIGFKCPADYAIEPEECFLQGFNLSGKKEQLRTKIELTDLVMDHYNKIFYARVPQRIYQNMHFFCACVLEEKRLVAHFEFATTPDDQNSVSEPRAANVLQGRSAGSAAFGPGPFLLLLLSGVLFFIM
PVX_113780	6-cysteine protein P12p	P12p	51	OG6_532966	0	PF07422	431	0	NN: MRVGHFSFVRLLLLQSLLVQR	0.654897	98.8%	>PVX_113780 MRVGHFSFVRLLLLQSLLVQRLPVQKQQQSSIPARKHPEEEGGGPSPQNALAQVANQMKGTCDFSRAPLNVSCSENEIVALPGGEGAMVSGTTGSTANDERARHCVQFTKGFDVLTFVCPKRSSEDYSGVEIRPMSCFETVRRTDGTNQQLSEVLKGVQLENRDTDLLSIRRVFIPPTIYQNFIFECSCDNSLTFWKNKMGARGIMRVHLRRNILFGCDFDHTGGVEYTGGLGGELPMADEASVGSAYDRSAGGGSAEDRSAGGGSADDWAFWRNAGPSAEELAEKNKTAFTNFYPPGEVSLAKEKGLVCDVKITKREVYLGLVCPPGYEMYPSNCFERVLQKDGSIVRVSELLKHDVSFHADGNRRMSFATFTLNRNENPQGFSCM…
PVX_115165	6-cysteine protein P92	P92	38	OG6_532716	0	PF07422	888	1	NN: MHIFKLVSILLLPFFKSLPSCA	0.957530	99.6%	>PVX_115165 MHIFKLVSILLLPFFKSLPSCADVSLAGEFQSKLAYDGGQIVYSKKPFKGSIYAFSPIKGKCAISVKATTDGVEWESKSNIEVEDGVGGATIFSLFTTDEITAIFRCSNVYYIAKMGGENFWKNIKQVTFSDFPVDAIPAVYSGSYLLMNSEYEKFILVCSREDPNGSERSSDGEVKAVPFSELQLLGRCKFSFDEGNTWKEGATRMYSDELSNDDGGEDSTELSGDNTWESVKEVNISAEEDVKLEDQVKEKSQQGAPPSHATQLSLTQMGGKLAIKAVNVRNGGSSSKTVILVCNSLYKNDLYCDKMKLQINDKYILHTYEVVNGYHMAVLREKNGTHLVPSFVYNLSETFEPILHYKSEKNREGKSDVGEGNPLDKAAYEFVSA…
PVX_001015	6-cysteine protein, P36	P36	115	OG6_215321	2	PF07422	372	0	NN: MASSLRVRVLFAILAFLLEVKKNVSYA	0.977971	1	>PVX_001015 MASSLRVRVLFAILAFLLEVKKNVSYAQNENEVTLCLSEFNQDKECNVSAEFGKEMKVYCPIDSEQNNNGGVVRMNGREVNNDNDCFSKMKSNDAANRNVTKKFAEYVENLILHTNARDNTHYFYVPHTVTAGVLLSCNCIDRPRQKAYKLNIQIAKNENKNVKGCNFYYADENGEQNEHSVEQNVNVKKKKVCNVDVQANDVVSFRCRVHNRYSNVLVNPPLCFHEVSNEDNQKTQLSGVLNGVKVIPRIATYVPDPMMPRFLSYLVAPPQINESLKVKCSCSITDNVLDISYIGTISLNFIKTDKLHPVKEEDDAEKKNKWKNSINEGEVQDGGNSDNSAPREGEADVRSASVLTGLSTTLLLCLFSAWG
PVX_099980	merozoite surface protein 1	MSP1	55	OG6_532656	0	PF07462;PF12946;PF12947	1751	1	NN: MKALLFLFSFIFFVTKCQC	0.998323	1	>PVX_099980 MKALLFLFSFIFFVTKCQCETESYKQLVAKLDKLEALVVDGYELFHKKKLGENDIKVETNASANNNNNNQVSVLTSKIRNFLSKFLELQIPGHTDLLHLIRELAVEPNGIKYLVESYEEFNQLMHVINFHYDLLRAKLHDMCAHDYCKIPEHLKISDKELDMLKKVVLGYRKPLDNIKDDIGKLETFITKNKITIKNISDLIIAENKKRSGHPTTTTNGAGTQPANGSIAAASSETTQISGSSNSGSSSTGSSNSGSSSTGSSGTGSTGTGQSPPAAADASSTNANYEAKKIIYQAVYNTIFYTNQLQEAQKLIAVLEKRVKVLKEHKDIKVLLEQVAKEKEKLPSDYPNTTNLTNVHKEAESKIAELEKKIEAIAKTVNFDLDGLF…
PVX_099975	merozoite surface protein 1 paralog	MSP1p	3	OG6_177386	0	PF12946;PF12947	1856	1	NN: MRLAFVLPLPLPVLPLLLPLLLHLCQA	0.988357	1	>PVX_099975 MRLAFVLPLPLPVLPLLLPLLLHLCQAFNWKNLHNVHVTTRECALSLIALAEEAERIRLGKRNDERMAQIVEEMKKERQTLQKLYFSIRHLFSSLGLTFTKELYLFGGDGEKAKQGAKKQEDNPSGKRFTDEQHLRGVKTERDLKALLGEMISYYKKEFIQRKAATSCSYINRKNSLRKQIEIVRYTHSYVATKLYYREYAKYFQRFLGSGRGMASVLSNPALDIKEGVYSGVYANYGGVIAGEPKDGPKGKPRDGSTDESQNGPRGRPPTCSDDYKSISGEQCTRQFAQSVKTMLHNFETSLQSYIHSSVVEMKKQMIQVEEQQEGENYCRDMEEELKDKSYDKISMAEIERFEQLSKNYLHKDLDALVQREKKKMYRRRNFFERY…
PVX_114145	merozoite surface protein 10, putative	MSP10	336	OG6_100908	17	PF12947	479	0	NN: MKRAKCNKSLTFTIFLLLYVNGAVHVSA	0.981804	99.8%	>PVX_114145 MKRAKCNKSLTFTIFLLLYVNGAVHVSANELNGTDGGDVPNQKDITKDYSIFERITSEGQSASGKDDSPISQSNTPQGEEASDGKQGNTPLDEKNSAKDVEAHFIREGHDKVTHSDVGTEEGKATGHVQKNANLRSTSYFSTQGAVSQAYNFVQENHPQLDNNGANVEQVARGQDDVGSTENGEGNSGGEGNPLGSDKPGGKPEDASKDTPGNNPEESPNRNQEKGEKEKKERGDTDNPNRGKTSEKADQQGGNHPNGLSPDEKNNPKTHNNHSESITNPGDVGALDGEENGEGDDQTGISPTEEHPTGDAPPSDHAEKIKNTLLKEGIDLKETTSMIDNAVYNMEQFILKTKFYTTAIRNFVHFKVNHICEYSKCGANARCYIVEK…
PVX_003775	merozoite surface protein 4, putative	MSP4	27	OG6_533317	0	PF12947	250	0	NN: MKVAYFLSVLDLLIIFSLYFDGRRS	0.466883	99.6%	>PVX_003775 MKVAYFLSVLDLLIIFSLYFDGRRSAFAGIAACIRHGRILGEGGEQSGGASGGSSGGSSGDSSGGLSGGSSGGPSPPAGSSGSGGSDPANSATGPQNSTPGSGGQTGDHSAEAENGDYNEQGDDHGDDHGDDHGDDHGDDHGDDHGDDHGDDHGDDHGDEQDGEDYDDAEDDDLYELSEVDENANLCLDNNGGCGDDKICENLGKGIVKCLCKPGYKLVGTECVESSKSSSLNSFFCWFLLVIIVLASIN
PVX_003770	merozoite surface protein 5	MSP5	43	OG6_532523	0	N/A	387	1	NN: MAIARVVLAIHLFLLCSYHSGRP	0.801503	99.9%	>PVX_003770 MAIARVVLAIHLFLLCSYHSGRPLEVSLWGQGNAHLGTQTSRLLRESGRNGQANRVNQADQADQVASPPISGKERRRGIGMTSNLQLLSGEDEKDSTSEEAPNLEGKDNADAGKDGEKEPSEKQSGDVDPTVTDAERAKDENASVSEEEQMKTLDSGEDHTDDGNADGGQGGGDGNDENQKGDGKEKEGGEEKKEDGKDDHEKGEKGSEGESGEKDEAAPKGDAAEKDKKLESKTADAKVSEHKADDANPGGNKDSPEGESPKEGNPDDPSQKNPEAAGDDDSRLHLDNLDDKVPHYSALRNNRVEKGVTDTMVLNDIIGENAKSCSVDNGGCADDQICIRIDNIGIKCICKEGHLFGDKCILTKSSALGSFFSAGLFALLALLWLC
PVX_097625	merozoite surface protein 8, putative	MSP8	50	OG6_177951	0	PF12947	487	1	NN: MRKNAQIVIFCLFGLLSYRCGA	0.996951	99.9%	>PVX_097625 MRKNAQIVIFCLFGLLSYRCGAEGNVSPPNFNDNRVNGNNGNKGNGNDNDVPSFIGGNNNNVNGNNDDNIFNKNGKDVTRNDGDAKDGENRNNKKNENGSGSNENNSIANADNGSGKSDANANQIDEDGNKMDEASLKKILKIVDEMENIQGLLDGDYSILDKYSVKLVDEDDGETNKRKIIGEYDLKMLKNILLFREKISRVCENKYNKNLPVLLKKCSNVDDPKLSKSREKIKKGLAKNNMSIEDFVVGLLEDLFEKINEHFIKDDSFDLSDYLADFELINYIIMHETSELIDELLNIIESMNFRLESGSLEKMVKSAESGMNLNCKMKEDIIHLLKKSSAKFFKIEIDRKTKMIYPVQATHKGANMKQLALSFLQKNNVCEHKK…
PVX_090075	hypothetical protein, conserved P34	P34	43	OG6_533455	0	N/A	362	0	NN: MNVFFCLSCFLVIKTLFQSCPA	0.964157	1	>PVX_090075 MNVFFCLSCFLVIKTLFQSCPAKCNELNVSGKGNMLYDYLFTPEVKAPKDDGGKEQDTLAGNKQMSYKTSEVQIKHHEEVHTGGMENGDHRKELKEHMDQLKMLHKSLKSKDRNTYGQVKPSGGESVHSNDGALGDTHTGGDQTSEESLAKYVQNEIKNNEKLNKEKKSYDEINLLEDNSKKLQNDIHTWLQSVKNITEKTSKLKDIKTQLLNNIASLNETLTEEIENINEIKKLQKEQNEIFSENWLYFLPSTSDSLASEGRDGSFQVLNYLEKFSRRDAPQVSSEPASGELQNGGLPNGGLPNGGLPNGGFPNGGLPNGGPPNDGNVRKAHSHTDDGAKSSDSRSFCSVLVLLAIAFLLS
PVX_000945	apical sushi protein, ASP	ASP	29	OG6_532788	0	PF00084	772	1	NN: MNLLRGIIIAHLLCYNVQLRA	0.403945	99.9%	>PVX_000945 MNLLRGIIIAHLLCYNVQLRAKEPKWGHALLGGQNKLESAWGGGTTMEEEIPPKDDTVEGETSQTFEETTALEGEDGHPNLRSTFSFFQGKGREEVEPNAQQRHEGSAQRGDVPSDHQGELNHADTPSQIATEKNINGGENLPINGGEKLPIGGGEKLPIGGGEKLPIGGGEKLPIGGGIADYEYNNDEEFFKSFHSDNANKQIEIKSPCFNLKNENECTESRNCFYDHSYKACFQNCKSLGERDCYRYTECKLTINGCENEGFLNINVFGSDIGSDVRACELFNSEGSCYMMEEQYKNFGSKEKTNFNCVWMSYKHEYRKHKEGGAAKRHKKEPHEQRGGELGGVIDVHRANGQSEEGGHPNYHVLRSDGPRSIARDEKFLSLLEL…
PVX_119355	circumsporozoite (CS) protein	CSP	6	OG6_121513	0	PF00090	377	1	NN: MKNFILLAVSSILLVDLFPTHC	0.993107	99.9%	>PVX_119355 MKNFILLAVSSILLVDLFPTHCGHNVDLSKAINLNGVNFNNVDASSLGAAHVGQSASRGRGLGENPDDEEGDAKKKKDGKKAEPKNPRENKLKQPGDRADGQPAGDRADGQPAGDRADGQPAGDRADGQPAGDRAAGQPAGDRADGQPAGDRADGQPAGDRADGQPAGDRADGQPAGDRAAGQPAGDRAAGQPAGDRADGQPAGDRAAGQPAGDRADGQPAGDRAAGQPAGDRADGQPAGDRAAGQPAGDRAAGQPAGDRAAGQAAGDRAAGQAAGGNAGGQGQNNEGANAPNEKSVKEYLDKVRATVGTEWTPCSVTCGVGVRVRRRVNAANKKPEDLTLNDLETDVCTMDKCAGIFNVVSNSLGLVILLVLALFN
PVX_088910	GPI-anchored micronemal antigen, GAMA	GAMA	40	OG6_533450	0	N/A	771	0	NN: MKCNASLLVLLSALLSAANA	0.993667	1	>PVX_088910 MKCNASLLVLLSALLSAANALIRNGNNPQALVPEKGADPSGGQNNRSGENQDTCEIQKMAEEMMEKMMKEKDVFSSIMEPLQSKLTDDHLCSKMKYTNICLHEKDKTPLTFPCTSPQYEQLIHRFTYKKLCNSKVAFSNVLLKSFIDKKNEENTFNTIIQNYKVLSTCIDDDLKDIYNASIELFSDIRTSVTEITEKLWSKNMIEVLKTREQTIAGILCELRNGNNSPLVSNSFSYENFGILKVNYEGLLNQAYAAFSDYYSYFPAFAISMLEKGGLVDRLVAIHESLTNYRTRNILKKINEKSKNEVLNNEEIMHSLSSYKHHAGGTRGAFLQSRDVREVTQGDVSVDEKGDRATTAGGNQSASVAAAAPKDAGPTVAAPNTAATL…
PVX_090030	hypothetical protein, conserved	MOLO1	51	OG6_132762	0	PF17175	271	2	NN: MSRVNFFALPLICFLLHGLAA	0.961090	71.2%	>PVX_090030 MSRVNFFALPLICFLLHGLAALAKIAIENPPFVFGNSGEDKLKRAFLNVDTPWDNDDVLSKPPYSLYVTLENFPNPFIHASLCNRNGLNYSYVCDPNKILSRSTADKLEEILSYQRRNSSHHCADRGEVPYVLGVALIERLPYGVSAETFSSQILEHWKLGNRNCNDGILLLFVKDDATFVLKWRKGAQSIINFRTATAMNKSFNMYIRRYSLEYSILRAVTLTSQYLTEEIIPPTQTAQIVVALTIGIVVGLGYLACILIVFSDAQKGNI
PVX_111175	ookinete surface protein P25	P25	106	OG6_104197	1	PF06247	219	1	NN: MNSYYSLFVFFLVQIALKYSKA	0.995261	81.8%	>PVX_111175 MNSYYSLFVFFLVQIALKYSKAAVTVDTICKNGQLVQMSNHFKCMCNEGLVHLSENTCEEKNECKKETLGKACGEFGQCIENPDPAQVNMYKCGCIEGYTLKEDTCVLDVCQYKNCGESGECIVEYLSEIQSAGCSCAIGKVPNPEDEKKCTKTGETACQLKCNTDNEVCKNVEGVYKCQCMEGFTFDKEKNVCLSYSVFNILNYSLFFIILLVLSYVI
PVX_111180	28 kDa ookinete surface protein, P28	P28	106	OG6_104197	1	PF06247	236	1	NN: MNTYHSLLFLLAIVLTVKHTFA	0.999034	1	>PVX_111180 MNTYHSLLFLLAIVLTVKHTFAKVTAETQCKNGYVVQMSNHFECKCNDGFVLANENTCEEKRDCTNPQNVNKNCGDYAVCANTRMNNEERALRCGCILGYTVMNEVCTPYKCNGVLCGKGKCILDPANVNSTMCSCNIGSTLDESKKCGKPGKTECTLKCKANEECKETQNYYKCVAKGSGGEGSGGEGSGGEGSGGEGSGGEGSGGDTGAAYSLMNGSAVISILLVFAFFMMSLV
PVX_114125	hypothetical protein, conserved, PIMMS43	PIMMS43	50	OG6_533283	0	N/A	437	1	NN: MAKTCYFPFLFLTYFFLSSA	0.942747	99.9%	>PVX_114125 MAKTCYFPFLFLTYFFLSSALFARSDDRYVYSESASKYVRPNANDEQQLEKVQSGKAQDGVAATVNNGPWSRSQSSLSVEEAEEGEVGSQSRLKRTTPPEVEAAPKVESTPGKDQTKDDTAVVAHKISMLQKSESSETLMDKIGTLITIFALHPSRYISTMKDLFHLYNNKVDITKDGFSYGSISLHMQFHKHTSSEDIATLNTVFYAHHTEGEDERKVERANGEHLINLNVDELLEKNALVNGRYMDSFGESEGNATSDAPTNVYQAIKDSQLDATKFFITLDKVGEEKLAVSKLDDFLGECLKSAQDALAQPAAADKKEKKKAGNLQSGGEVSGGQANGSQASGSQSNGSQASGSQASGSQASGSQASANQANKGQKKAQKAAKT…
PVX_087885	rhoptry-associated membrane antigen, RAMA	RAMA	27	OG6_533765	0	N/A	730	0	NN: MNLLLLSLLFMQNVTS	0.897273	1	>PVX_087885 MNLLLLSLLFMQNVTSYFEHFKNGVNTQFVKDKVQCGPGSEARNLSAGAPDSHFKAHQPKIDVSKLDSLLSASNHLKASNHLSASDYLNPFQYLLKGNESVNMFAKSASQLSPYRMSRKLNDDSSTYDDGEDDESFLETNESDKTNDKDEDHGEKDQFDEENAESFLEKDEFDEASDGDNEQDGENEDFPGEHEGSFLEKEEYDDAGDNEHDEFYDEDAESFLEQEEYEDLSDNENDEMDEDHGESFLEKEDGDEDSGEDNGKDYKEEYQNKMADDDYPDEYVGSDDSSNGSTGTAQMGSQSGSGKSGTAQMSSQSGGNMKELKNKENESFLEQNVNGHTEEEEEKHSTFVSSSLSSDNVEDKYDDEHDDEVSFLEEDAHSHSDDTF…
PVX_085445	surface protein P113, putative	P113	44	OG6_533097	0	N/A	1043	0	NN: MKLPPLCRLPLALVLLCLTSRARC	0.999025	1	>PVX_085445 MKLPPLCRLPLALVLLCLTSRARCYVHNDVMKFGEENSLKCSQGSLYILHCEVKCVNAKNRIIHRSCIDQVEAKCMGNAKCKYYFDYVVKSRGQSLRNKNEIEIEECVESERNEIKTSTTCLLSNSFLLDETYIQYFFFIKNKNEEPITCRDGRLSVKSAILHSPFCKINLKDITEILKRQCDHSKECVINPYVLQKDALNERDQCYINNSYVSLNVVCTKEGEEQPEESGHKQKRDDDVDETEEGSYDVSADQNKSAIVGEGNDDPESLGEEDELSETNEAVDLIMNSKESFENKIRKAKSILLSQMNEQEVKKNAIFKKLGEELSKMVLQKYEPSDLKDLIEDRYNEMRRSPDQDLYYLYLIDTLEINKMEDLDVTALQDQLAIL…
PVX_084970	hypothetical protein, SRA-like	SRA	21	OG6r7_100891	0	N/A	936	0	NN: MFWKVKGRAFAFVFLSYASFVHS	0.685853	99.9%	>PVX_084970 MFWKVKGRAFAFVFLSYASFVHSDKAVNLGNALAGGISGGISGGISGGLSSGLASGISGGLSNSAAASTALLHAAVGKGPNMHTCQSAGCASYKSITPSDAGDCLNGFICKECKRTHAKNPNICFYSSLQGFESLYEAHLEDFTQPTPYDRFNVPLVKSSKGENNRGDASSDSGREVSPNDESGDHRRGSLSQGGDDDGEKGDLQRSGRDGKAGGSRFPRALEEEEEEEEEEEDDDDDSAKEKRGGHKGGNSPQGGNNGGNNFDAGYETESFLQKSPDHVHRKGDLHKLAKEGGREQHTNAHMHIHTHMHTHTHNELMSGKEGLLSSVETHVRLGISEGGYNRGASESPGRHSGVSSGASVSMGTAAHGGTAAESGYSFAESERGKE…
PVX_080530	hypothetical protein, conserved	gpi1*	46	OG6_532639	0	N/A	690	0	N/A	0.003216	81.8%	>PVX_080530 MYNSGNNVVPGSPPLCNVSGSPVYMTGVKIRTFSPVCNGNYANMHANKMRKNVNGYLTPVVPFLGQRRFPSGAKRIGKKEYVRSVGQPNRLKSFKQYRCVAKGWGEVAAGRGACHSHGGEVRPAEGLPERSGNPGGGPNGGLSGTPSGYLNGHPRAEMSGTPAVSSRVSDKTRQSYKAAGYFIVKTEVEQNAAANANQETNKRNINVKILLGYDPLKKQPNSRPLIETDGGPQMKGELNIPGGKKDQGECNPVVTAYREFSEESIYLYNMFVAYFSHLHYVMKGIAPGGRQVEKRPAEERQVERNPECSPQMELTPYELSLRRNFLTDVTEMSIEEKKRAINLHINNFMLYFKEVCLDIKENHEAMYRCSYPPSYHEKRSATLERIH…
PVX_092425	hypothetical protein, conserved	gpi2*	27	OG6_533035	0	N/A	830	0	NN: MKLKFLFALFKIIALENMFHITQD	0.615976	0.0%	>PVX_092425 MKLKFLFALFKIIALENMFHITQDVVTVSTKCSERGHTLPNQSYRVAQRTKYDHLHFWGSSNTLLGKKNDQSLLQLRIRNRRRRNDEEEEEDDQGEQENGQEEEENGQGNDDEDDDTSTHSNSSGSNNAHNGHYGNKKGSNKIKKNSNHHYLRNLNAHNHNGNNNGSDENPKGSGDGHNHHRAKNHKHNKENAQGGMSNGAGGNASSSANGNNNVNVNSNMNGGNNINGNSNMNGNNMNGGNNVNGNNNMNGNNVNGNNVNGNNNVNGNNNVNGNNVNGNNVNGGNNVNGGNNVNGGNNVNGNNNMNGNNVNGNNVNGNNNVNGNNNVNGNNVNGNNVNGGNNVNGGNNVNGGNNVNGNNNMNGNNNVNGNNNVNGNNNVNGNNNVN…
PVX_084815	hypothetical protein, conserved	gpi3*	52	OG6_140578	0	N/A	288	1	NN: MKLYLLLLNCLIFGNLRGARS	0.959991	99.5%	>PVX_084815 MKLYLLLLNCLIFGNLRGARSRNTPYKEDAGGVSEEAIKKLKEIKKLELDILKDFMKQDAGHADLYKKYHCIASDYISGNPKGSSAEGPNLAKKGEKSKKGEKHQNGEKPQNGEKPKKSFIEKIASFVSIFSYNNVSKIYSEHVQRIFPKARDHAGDGSAGDAIYPDDKIETGKKQNQSSYVQLSALNLMKRNMFLGGKDKSSEHFEVGNLGSFYMIFGARNTDYPWACSCDPLQLIDYKEKKRNYVLCSNQVDMSIQNADLFCNPKNSSGYFYLSYIFMFLIVIVCF
PVX_094310	hypothetical protein, conserved	gpi4*	50	OG6_533077	0	N/A	447	1	NN: MSATLLFLLIIRLALS	0.992708	1	>PVX_094310 MSATLLFLLIIRLALSLPPHNAKAANPQLHVGSLNQERCNNYSYYINQQCEIIHSLEKIDEQNALLCKNKNKCEYLINYVFQSLGIEAVPEEDFLNLTLPLNENVGEKEKCNKEVQINEKMKCMCCIKEMESSETEKINTELTPGQRTQNAAYPFGDCKCVLKYEVDDEHALNADKCKNFICNSGICTRRMDGEPLCSCEENHYFDKRVSACVRHQDGVNGGASQASQSRQANQSTESNQSTESTRSTESTRSTEAVMDQPRHVTYESDSNGNKINDDHKKGDHTQRVNDNHDDDSETHSHHAQGSQNNHENRNLSNAFTDECPINHVRNKQGECQRRESNSAENICLRIECFVNSDPPECTCVDKNGEKIEKAIFDVSHITMCTLN…
