# Supplementary material for: FT-GPI, a highly sensitive and accurate predictor of GPI-anchored proteins, reveals the composition and evolution of the GPI proteome in Plasmodium species
Source: Malar J. 2023 Jan 25;22:27. doi: 10.1186/s12936-022-04430-0 (PMC9876418; doi:10.1186/s12936-022-04430-0)
Supplement: Supplementary file 5 — Additional file 5: Table S5. TMPred analysis of GPI-AP reference proteins. TMPred provided three parameters for each predicted TM: the first and last coordinates as well as a score. Data are presented for the first and last TM, called N-term and C-term TM respectively. The middle of the table provided information for all TM predicted in between. The distance to end parameter of the last TM was computed as the difference between the protein length and last coordinate. Proteins in bold indicate those which were positively detected by TMpred for the presence of two TM at both ends of the protein, by PredGPI for being a GPI-AP and by SignalP for the presence of a signal peptide. Missing TM and outliers with extreme TM values are in red. A. P. falciparum GPI-APs reference set. Genes with no P. vivax orthologs were in italic. B. P. vivax GPI-APs reference set. Genes with no P. falciparum orthologs are in italic. [file 12936_2022_4430_MOESM5_ESM.xlsx]

## Sheet: A. Pf GPI-AP reference set
				N-term				C-term					< -- Middle -->
Product	Protein ID	length	Total score	From	To	length	Score	From	To	length	dist. to end	Score	From	To	Score	From	To	Score
6-cysteine protein B9	PF3D7_0317100	969	4463	4	22	19	767	953	969	17	0	1847	100	120	1044	428	449	805
6-cysteine protein P12	PF3D7_0612700	347	3268	8	27	20	1041	325	347	23	0	2227
6-cysteine protein P12p	PF3D7_0612800	371	5552	3	21	19	3175	354	371	18	0	2377
6-cysteine protein P38	PF3D7_0508000	349	3854	4	23	20	1829	329	349	21	0	2025
6-cysteine protein P47	PF3D7_1346800	439	4921	3	21	19	2039	420	439	20	0	2882
6-cysteine protein P48/45	PF3D7_1346700	448	3362	10	27	18	1112	432	448	17	0	2250
6-cysteine protein P52	PF3D7_0404500	478	4309	SignalP 5.0 score <0.7				460	476	17	2	2077	20	39	2232
6-cysteine protein P92	PF3D7_1364100	796	3709	1	19	19	1398	774	796	23	0	2311
merozoite surface protein 1	PF3D7_0930300	1720	4702	3	20	18	2058	1703	1720	18	0	2644
merozoite surface protein 10	PF3D7_0620400	525	3567	3	25	23	1589	509	525	17	0	1978
merozoite surface protein 2	PF3D7_0206800	272	3647	1	18	18	984	256	272	17	0	2045	51	79	618
merozoite surface protein 4	PF3D7_0207000	272	3820	1	21	21	1539	256	272	17	0	2281
merozoite surface protein 5	PF3D7_0206900	272	4557	3	19	17	2111	256	272	17	0	2446
merozoite surface protein 8	PF3D7_0502400	597	4873	1	23	23	2102	581	597	17	0	2771
apical merozoite protein P34	PF3D7_0419700	325	3629	4	24	21	1401	309	325	17	0	2228
apical sushi protein (ASP)	PF3D7_0405900	731	2992	2	18	17	509	714	731	18	0	2483
circumsporozoite protein (CSP)	PF3D7_0304600	397	2906	1	20	20	1072	380	396	17	1	1834
conserved Plasmodium protein, unknown function	PF3D7_0502500	594	5525	3	23	21	1785	571	589	19	5	2530	32	54	685	447	465	525
GPI-anchored micronemal antigen (GAMA)	PF3D7_0828800	738	4322	3	22	20	1717	721	737	17	1	1893	556	575	712
MOLO1 domain-containing protein, putative	PF3D7_0504500	275	4880	1	19	19	1298	249	267	19	8	2972	211	231	610
ookinete surface protein P25	PF3D7_1031000	217	3105	2	19	18	853	200	217	18	0	2252
ookinete surface protein P28	PF3D7_1030900	218	2480	2	19	18	1002	197	218	22	0	1478
PIMMS43 protein	PF3D7_0620000	505	3408	7	24	18	1500	487	505	19	0	1908
rhoptry-associated membrane antigen (RAMA)	PF3D7_0707300	861	3211	1	18	18	980	843	860	18	1	2231
surface protein P113	PF3D7_1420700	969	4329	5	25	21	1968	949	969	21	0	2361
surface-related antigen (SRA)	PF3D7_1431400	990	2092	SignalP 5.0 score <0.7				974	990	17	0	1588	34	55	504
conserved Plasmodium protein, unknown function	PF3D7_0514200	867	7112	1	17	17	2457	846	866	21	1	1896	23	41	2095	393	410	664
conserved Plasmodium protein, unknown function	PF3D7_1136200	679	2834	SignalP 5.0 score <0.7				663	679	17	0	1140	286	306	1694
conserved protein, unknown function	PF3D7_1434400	285	2019	SignalP 5.0 score <0.7				269	285	17	0	2109
conserved Plasmodium protein, unknown function	PF3D7_1002300	430	2257	1	20	20	1411	412	430	19	0	2499
	Maximum	1720		10		23	3175			23	8	2972			2232
	Minimum	217		1		17	509			17	0	1140			504

## Sheet: B. Pv GPI-AP reference set
				N-term				C-term					<-- Middle -->
Product	Protein ID	length	Total score	From	To	length	Score	From	To	length	dist. to end	Score	From	To	Score	From	To	Score	From	To	Score	From	To	Score
6-cysteine protein B9	PVX_095375	876	3788	1	18	18	1402	859	876	18	0	2386
6-cysteine protein P12	PVX_113775	362	3793	6	24	19	1505	346	362	17	0	2288
6-cysteine protein P12p	PVX_113780	431	2110	SignalP 5.0 score <0.7				415	431	17	0	2110
6-cysteine protein P38	PVX_097960	355	3679	10	28	19	1831	337	355	19	0	1848
6-cysteine protein P47	PVX_083240	433	2813	3	24	22	522	412	430	19	3	2291
6-cysteine protein P48/45	PVX_083235	450	3484	5	25	21	686	430	449	20	1	2182	394	414	616
6-cysteine protein P52	PVX_001020	487	3101	1	20	20	1123	466	484	19	3	1978
6-cysteine protein P92	PVX_115165	888	3123	3	22	20	674	861	880	20	8	2449
6-cysteine protein, putative P36	PVX_001015	372	2645	1	20	20	706	355	371	17	1	1939
merozoite surface protein 1	PVX_099980	1751	4049	1	17	17	901	1733	1751	19	0	2541	1266	1295	607
merozoite surface protein 1 paralog	PVX_099975	1856	6707	3	25	23	1661	1840	1856	17	0	2019	84	106	726	656	677	837	894	917	753	975	993	711
merozoite surface protein 10	PVX_114145	479	2687	9	27	19	1187	459	478	20	1	1500
merozoite surface protein 4	PVX_003775	250	4101	3	20	18	1574	232	249	18	1	2527
merozoite surface protein 5	PVX_003770	387	3999	1	21	21	1586	368	386	19	1	2413
merozoite surface protein 8	PVX_097625	487	3327	3	22	20	1069	467	485	19	2	2258
apical sushi protein, ASP	PVX_000945	772	2867	3	19	17	523	754	771	18	1	2344
circumsporozoite protein (CSP)	PVX_119355	377	3152	3	20	18	1053	360	376	17	1	2079
GPI-anchored micronemal antigen, GAMA	PVX_088910	771	4227	7	23	17	1247	754	771	18	0	2068	477	500	912
28 kDa ookinete surface protein, P28	PVX_111180	236	3937	2	22	21	1328	220	236	17	0	2609
ookinete surface protein P25	PVX_111175	219	3551	1	20	20	1146	199	217	19	2	2405
rhoptry-associated membrane antigen, RAMA	PVX_087885	730	3389	1	18	18	1030	712	729	18	1	2359
surface protein P113, putative	PVX_085445	1043	3206	3	22	20	933	1022	1043	22	0	1262	581	617	1011
hypothetical protein, conserved	PVX_080530	690	2032	SignalP 5.0 score <0.7				665	690	26	0	1487	530	553	545
hypothetical protein, conserved	PVX_084815	288	3118	1	19	19	734	272	288	17	0	2384
hypothetical protein, conserved (SRA-like)	PVX_084970	936	4615	SignalP 5.0 score <0.7				919	935	17	1	1590	32	54	1258	56	77	787	859	882	980
hypothetical protein, conserved, MOLO1 domain-containing ortholog	PVX_090030	271	3824	4	23	20	1568	241	257	17	14	2256
hypothetical protein, conserved, P34	PVX_090075	362	2845	1	17	17	1194	346	362	17	0	1651
hypothetical protein, conserved	PVX_092425	830	2567	SignalP 5.0 score <0.7				812	830	19	0	1564	436	454	1003
hypothetical protein, conserved	PVX_094310	447	3848	1	17	17	1277	430	447	18	0	2571
hypothetical protein, conserved, PIMMS43	PVX_114125	437	3832	8	24	17	1656	419	437	19	0	2176
	Maximum	1856		9		23	1661			26	14	2609			1258
	Minimum	219		1		17	522			17	0	1262			545
