# Supplementary material for: FT-GPI, a highly sensitive and accurate predictor of GPI-anchored proteins, reveals the composition and evolution of the GPI proteome in Plasmodium species
Source: Malar J. 2023 Jan 25;22:27. doi: 10.1186/s12936-022-04430-0 (PMC9876418; doi:10.1186/s12936-022-04430-0)
Supplement: Supplementary file 6 — Additional file 6: Table S6. FT-GPI parameter set efficacy. The Positive and Negative prediction of each combination of FT-GPI parameters was evaluated based on the detection of the 30 reference GPI-APs of P. falciparum and P. vivax in combination with cytosolic, membrane or among the full proteome. Cytosolic proteins had no TM and signal peptide according to PlasmoDB data (Suppl. Table 4). Membrane proteins presented more than 3 TM according to the same source of information. The formula used to compute the parameters of the test are given with the title of each subsection of the Table. AUC was computed using the binary output of FT-GPI (1 for positive detection and 0 if not). [file 12936_2022_4430_MOESM6_ESM.xlsx]

## Sheet: Summary
AUC
		PLA000	PLA001	PLA002	PLA003	PLA004	PLA005	PLA006	PLA007	PLA008	PLA009	PLA010	PLA011	PLA012	PLA013	PLA014	PLA015	PLA016	PLA017	PLA018	PLA019	PLA020	PLA021	PLA022	PLA023	PLA024	PLA025	PLA026	PLA027	PLA028	PLA029	PLA030
Pf	Cytosolic	0.8500000	0.9000000	0.9000000	0.9000000	0.9000000	0.9000000	0.9000000	0.9000000	0.9000000	0.9166667	0.9166667	0.9333333	0.9333333	0.9166667	0.9000000	0.9000000	0.9000000	0.8666667	0.8833333	0.9000000	0.9000000	0.9000000	0.9000000	0.9000000	0.9000000	0.9166667	0.9166667	0.9000000	0.9000000	0.8833333	0.9000000
	Membrane	0.8385277	0.8990440	0.8990440	0.8990440	0.8990440	0.8990440	0.8990440	0.8990440	0.8990440	0.9157106	0.9157106	0.9304653	0.9304653	0.9128426	0.8961759	0.8961759	0.8971319	0.8657106	0.8823773	0.8980880	0.8980880	0.8980880	0.8980880	0.8980880	0.8980880	0.9147546	0.9157106	0.8990440	0.9000000	0.8833333	0.9000000
	Full	0.8472579	0.8990545	0.8990545	0.8990545	0.8990545	0.8990545	0.8990545	0.8990545	0.8990545	0.9153429	0.9153429	0.9316314	0.9316314	0.9143974	0.8976362	0.8977307	0.8978253	0.8658157	0.8821987	0.8984871	0.8984871	0.8984871	0.8984871	0.8980144	0.8982035	0.9148701	0.9150593	0.8988654	0.8991490	0.8825769	0.8992436
	FT-GPI	0.4684211	0.7684211	0.7684211	0.7684211	0.7684211	0.7684211	0.7684211	0.7684211	0.7684211	0.7324561	0.7324561	0.6964912	0.6964912	0.6008772	0.5710526	0.5842105	0.5973684	0.7482456	0.7254386	0.6894737	0.6894737	0.6894737	0.6894737	0.6236842	0.6500000	0.6666667	0.6929825	0.7421053	0.7815789	0.7780702	0.7947368
Pv	Cytosolic	0.7500000	0.9000000	0.9000000	0.9000000	0.9000000	0.9000000	0.9000000	0.9000000	0.9000000	0.9000000	0.9000000	0.9166667	0.9166667	0.8833333	0.8666667	0.8333333	0.8333333	0.8333333	0.8333333	0.8500000	0.8500000	0.8333333	0.8333333	0.8500000	0.8333333	0.8666667	0.8833333	0.8666667	0.8500000	0.8500000	0.9000000
	Membrane	0.7416667	0.9000000	0.9000000	0.9000000	0.9000000	0.9000000	0.9000000	0.9000000	0.9000000	0.8988095	0.8988095	0.9154762	0.9154762	0.8821429	0.8654762	0.8321429	0.8321429	0.8333333	0.8333333	0.8488095	0.8488095	0.8333333	0.8333333	0.8488095	0.8321429	0.8654762	0.8809524	0.8654762	0.8488095	0.8488095	0.9000000
	Full	0.7479079	0.8991814	0.8989995	0.8991814	0.8990904	0.8991814	0.8990904	0.8991814	0.8989995	0.8984537	0.8984537	0.9149385	0.9149385	0.8810594	0.8643927	0.8310594	0.8310594	0.8324237	0.8319690	0.8486356	0.8486356	0.8317870	0.8317870	0.8477260	0.8312413	0.8644837	0.8814232	0.8652113	0.8488175	0.8489995	0.8990904
	FT-GPI	0.4214286	0.7714286	0.7428571	0.7714286	0.7571429	0.7714286	0.7571429	0.7714286	0.7428571	0.6571429	0.6571429	0.6452381	0.6452381	0.5261905	0.5095238	0.4761905	0.4761905	0.6904762	0.6190476	0.6357143	0.6357143	0.5904762	0.5904762	0.4928571	0.5047619	0.5238095	0.5833333	0.6380952	0.6642857	0.6928571	0.7571429
Sensitivity TP/(TP+FN)
		PLA000	PLA001	PLA002	PLA003	PLA004	PLA005	PLA006	PLA007	PLA008	PLA009	PLA010	PLA011	PLA012	PLA013	PLA014	PLA015	PLA016	PLA017	PLA018	PLA019	PLA020	PLA021	PLA022	PLA023	PLA024	PLA025	PLA026	PLA027	PLA028	PLA029	PLA030
Pf	Cytosolic	0.7000000	0.8000000	0.8000000	0.8000000	0.8000000	0.8000000	0.8000000	0.8000000	0.8000000	0.8333333	0.8333333	0.8666667	0.8666667	0.8333333	0.8000000	0.8000000	0.8000000	0.7333333	0.7666667	0.8000000	0.8000000	0.8000000	0.8000000	0.8000000	0.8000000	0.8333333	0.8333333	0.8000000	0.8000000	0.7666667	0.8000000
	Membrane	0.7000000	0.8000000	0.8000000	0.8000000	0.8000000	0.8000000	0.8000000	0.8000000	0.8000000	0.8333333	0.8333333	0.8666667	0.8666667	0.8333333	0.8000000	0.8000000	0.8000000	0.7333333	0.7666667	0.8000000	0.8000000	0.8000000	0.8000000	0.8000000	0.8000000	0.8333333	0.8333333	0.8000000	0.8000000	0.7666667	0.8000000
	Full	0.7000000	0.8000000	0.8000000	0.8000000	0.8000000	0.8000000	0.8000000	0.8000000	0.8000000	0.8333333	0.8333333	0.8666667	0.8666667	0.8333333	0.8000000	0.8000000	0.8000000	0.7333333	0.7666667	0.8000000	0.8000000	0.8000000	0.8000000	0.8000000	0.8000000	0.8333333	0.8333333	0.8000000	0.8000000	0.7666667	0.8000000
	FT-GPI	0.7000000	0.8000000	0.8000000	0.8000000	0.8000000	0.8000000	0.8000000	0.8000000	0.8000000	0.8333333	0.8333333	0.8666667	0.8666667	0.8333333	0.8000000	0.8000000	0.8000000	0.7333333	0.7666667	0.8000000	0.8000000	0.8000000	0.8000000	0.8000000	0.8000000	0.8333333	0.8333333	0.8000000	0.8000000	0.7666667	0.8000000
Pv	Cytosolic	0.5000000	0.8000000	0.8000000	0.8000000	0.8000000	0.8000000	0.8000000	0.8000000	0.8000000	0.8000000	0.8000000	0.8333333	0.8333333	0.7666667	0.7333333	0.6666667	0.6666667	0.6666667	0.6666667	0.7000000	0.7000000	0.6666667	0.6666667	0.7000000	0.6666667	0.7333333	0.7666667	0.7333333	0.7000000	0.7000000	0.8000000
	Membrane	0.5000000	0.8000000	0.8000000	0.8000000	0.8000000	0.8000000	0.8000000	0.8000000	0.8000000	0.8000000	0.8000000	0.8333333	0.8333333	0.7666667	0.7333333	0.6666667	0.6666667	0.6666667	0.6666667	0.7000000	0.7000000	0.6666667	0.6666667	0.7000000	0.6666667	0.7333333	0.7666667	0.7333333	0.7000000	0.7000000	0.8000000
	Full	0.5000000	0.8000000	0.8000000	0.8000000	0.8000000	0.8000000	0.8000000	0.8000000	0.8000000	0.8000000	0.8000000	0.8333333	0.8333333	0.7666667	0.7333333	0.6666667	0.6666667	0.6666667	0.6666667	0.7000000	0.7000000	0.6666667	0.6666667	0.7000000	0.6666667	0.7333333	0.7666667	0.7333333	0.7000000	0.7000000	0.8000000
	FT-GPI	0.5000000	0.8000000	0.8000000	0.8000000	0.8000000	0.8000000	0.8000000	0.8000000	0.8000000	0.8000000	0.8000000	0.8333333	0.8333333	0.7666667	0.7333333	0.6666667	0.6666667	0.6666667	0.6666667	0.7000000	0.7000000	0.6666667	0.6666667	0.7000000	0.6666667	0.7333333	0.7666667	0.7333333	0.7000000	0.7000000	0.8000000
Specificity TN/(FP+TN)
		PLA000	PLA001	PLA002	PLA003	PLA004	PLA005	PLA006	PLA007	PLA008	PLA009	PLA010	PLA011	PLA012	PLA013	PLA014	PLA015	PLA016	PLA017	PLA018	PLA019	PLA020	PLA021	PLA022	PLA023	PLA024	PLA025	PLA026	PLA027	PLA028	PLA029	PLA030
Pf	Cytosolic	1	1	1	1	1	1	1	1	1	1	1	1	1	1	1	1	1	1	1	1	1	1	1	1	1	1	1	1	1	1	1
	Membrane	0.9770554	0.9980880	0.9980880	0.9980880	0.9980880	0.9980880	0.9980880	0.9980880	0.9980880	0.9980880	0.9980880	0.9942639	0.9942639	0.9923518	0.9923518	0.9923518	0.9942639	0.9980880	0.9980880	0.9961759	0.9961759	0.9961759	0.9961759	0.9961759	0.9961759	0.9961759	0.9980880	0.9980880	1.0000000	1.0000000	1.0000000
	Full	0.9945159	0.9981089	0.9981089	0.9981089	0.9981089	0.9981089	0.9981089	0.9981089	0.9981089	0.9973525	0.9973525	0.9965961	0.9965961	0.9954614	0.9952723	0.9954614	0.9956505	0.9982980	0.9977307	0.9969743	0.9969743	0.9969743	0.9969743	0.9960287	0.9964070	0.9964070	0.9967852	0.9977307	0.9982980	0.9984871	0.9984871
	FT-GPI	0.3409091	0.7560976	0.7560976	0.7560976	0.7560976	0.7560976	0.7560976	0.7560976	0.7560976	0.6500000	0.6500000	0.5384615	0.5384615	0.4000000	0.3902439	0.4146341	0.4390244	0.7906977	0.7142857	0.6097561	0.6097561	0.6097561	0.6097561	0.4878049	0.5365854	0.5250000	0.5750000	0.7073171	0.7804878	0.8095238	0.8048780
Pv	Cytosolic	1	1	1	1	1	1	1	1	1	1	1	1	1	1	1	1	1	1	1	1	1	1	1	1	1	1	1	1	1	1	1
	Membrane	0.9833333	1.0000000	1.0000000	1.0000000	1.0000000	1.0000000	1.0000000	1.0000000	1.0000000	0.9976190	0.9976190	0.9976190	0.9976190	0.9976190	0.9976190	0.9976190	0.9976190	1.0000000	1.0000000	0.9976190	0.9976190	1.0000000	1.0000000	0.9976190	0.9976190	0.9976190	0.9952381	0.9976190	0.9976190	0.9976190	1.0000000
	Full	0.9958159	0.9983627	0.9979989	0.9983627	0.9981808	0.9983627	0.9981808	0.9983627	0.9979989	0.9969074	0.9969074	0.9965436	0.9965436	0.9954521	0.9954521	0.9954521	0.9954521	0.9981808	0.9972712	0.9972712	0.9972712	0.9969074	0.9969074	0.9954521	0.9958159	0.9956340	0.9961797	0.9970893	0.9976351	0.9979989	0.9981808
	FT-GPI	0.5000000	0.7567568	0.7027027	0.7567568	0.7297297	0.7567568	0.7297297	0.7567568	0.7027027	0.5405405	0.5405405	0.4722222	0.4722222	0.3421053	0.3589744	0.3902439	0.3902439	0.7560976	0.6341463	0.6250000	0.6250000	0.5853659	0.5853659	0.3750000	0.4390244	0.3846154	0.4473684	0.5897436	0.6750000	0.7250000	0.7297297
Precision TP/(TP+FP)
		PLA000	PLA001	PLA002	PLA003	PLA004	PLA005	PLA006	PLA007	PLA008	PLA009	PLA010	PLA011	PLA012	PLA013	PLA014	PLA015	PLA016	PLA017	PLA018	PLA019	PLA020	PLA021	PLA022	PLA023	PLA024	PLA025	PLA026	PLA027	PLA028	PLA029	PLA030
Pf	Cytosolic	1	1	1	1	1	1	1	1	1	1	1	1	1	1	1	1	1	1	1	1	1	1	1	1	1	1	1	1	1	1	1
	Membrane	0.6363636	0.9600000	0.9600000	0.9600000	0.9600000	0.9600000	0.9600000	0.9600000	0.9600000	0.9615385	0.9615385	0.8965517	0.8965517	0.8620690	0.8571429	0.8571429	0.8888889	0.9565217	0.9583333	0.9230769	0.9230769	0.9230769	0.9230769	0.9230769	0.9230769	0.9259259	0.9615385	0.9600000	1.0000000	1.0000000	1.0000000
	Full	0.4200000	0.7058824	0.7058824	0.7058824	0.7058824	0.7058824	0.7058824	0.7058824	0.7058824	0.6410256	0.6410256	0.5909091	0.5909091	0.5102041	0.4897959	0.5000000	0.5106383	0.7096774	0.6571429	0.6000000	0.6000000	0.6000000	0.6000000	0.5333333	0.5581395	0.5681818	0.5952381	0.6666667	0.7272727	0.7419355	0.7500000
	FT-GPI	0.4200000	0.7058824	0.7058824	0.7058824	0.7058824	0.7058824	0.7058824	0.7058824	0.7058824	0.6410256	0.6410256	0.5909091	0.5909091	0.5102041	0.4897959	0.5000000	0.5106383	0.7096774	0.6571429	0.6000000	0.6000000	0.6000000	0.6000000	0.5333333	0.5581395	0.5681818	0.5952381	0.6666667	0.7272727	0.7419355	0.7500000
Pv	Cytosolic	1	1	1	1	1	1	1	1	1	1	1	1	1	1	1	1	1	1	1	1	1	1	1	1	1	1	1	1	1	1	1
	Membrane	0.6818182	1.0000000	1.0000000	1.0000000	1.0000000	1.0000000	1.0000000	1.0000000	1.0000000	0.9600000	0.9600000	0.9615385	0.9615385	0.9583333	0.9565217	0.9523810	0.9523810	1.0000000	1.0000000	0.9545455	0.9545455	1.0000000	1.0000000	0.9545455	0.9523810	0.9565217	0.9200000	0.9565217	0.9545455	0.9545455	1.0000000
	Full	0.3947368	0.7272727	0.6857143	0.7272727	0.7058824	0.7272727	0.7058824	0.7272727	0.6857143	0.5853659	0.5853659	0.5681818	0.5681818	0.4791667	0.4680851	0.4444444	0.4444444	0.6666667	0.5714286	0.5833333	0.5833333	0.5405405	0.5405405	0.4565217	0.4651163	0.4782609	0.5227273	0.5789474	0.6176471	0.6562500	0.7058824
	FT-GPI	0.3947368	0.7272727	0.6857143	0.7272727	0.7058824	0.7272727	0.7058824	0.7272727	0.6857143	0.5853659	0.5853659	0.5681818	0.5681818	0.4791667	0.4680851	0.4444444	0.4444444	0.6666667	0.5714286	0.5833333	0.5833333	0.5405405	0.5405405	0.4565217	0.4651163	0.4782609	0.5227273	0.5789474	0.6176471	0.6562500	0.7058824
Error rate (FN+FP)/(TP+FN+FP+TN)
		PLA000	PLA001	PLA002	PLA003	PLA004	PLA005	PLA006	PLA007	PLA008	PLA009	PLA010	PLA011	PLA012	PLA013	PLA014	PLA015	PLA016	PLA017	PLA018	PLA019	PLA020	PLA021	PLA022	PLA023	PLA024	PLA025	PLA026	PLA027	PLA028	PLA029	PLA030
Pf	Cytosolic	0.002614759	0.001743173	0.001743173	0.001743173	0.001743173	0.001743173	0.001743173	0.001743173	0.001743173	0.001452644	0.001452644	0.001162115	0.001162115	0.001452644	0.001743173	0.001743173	0.001743173	0.002324230	0.002033701	0.001743173	0.001743173	0.001743173	0.001743173	0.001743173	0.001743173	0.001452644	0.001452644	0.001743173	0.001743173	0.002033701	0.001743173
	Membrane	0.03797468	0.01265823	0.01265823	0.01265823	0.01265823	0.01265823	0.01265823	0.01265823	0.01265823	0.01084991	0.01084991	0.01265823	0.01265823	0.01627486	0.01808318	0.01808318	0.01627486	0.01627486	0.01446655	0.01446655	0.01446655	0.01446655	0.01446655	0.01446655	0.01446655	0.01265823	0.01084991	0.01265823	0.01084991	0.01265823	0.01084991
	Full	0.007145543	0.003008650	0.003008650	0.003008650	0.003008650	0.003008650	0.003008650	0.003008650	0.003008650	0.003572772	0.003572772	0.004136894	0.004136894	0.005453178	0.005829259	0.005641219	0.005453178	0.003196690	0.003572772	0.004136894	0.004136894	0.004136894	0.004136894	0.005077097	0.004701015	0.004512975	0.004136894	0.003384731	0.002820609	0.002820609	0.002632569
	FT-GPI	0.5135135	0.2253521	0.2253521	0.2253521	0.2253521	0.2253521	0.2253521	0.2253521	0.2253521	0.2714286	0.2714286	0.3188406	0.3188406	0.4142857	0.4366197	0.4225352	0.4084507	0.2328767	0.2638889	0.3098592	0.3098592	0.3098592	0.3098592	0.3802817	0.3521127	0.3428571	0.3142857	0.2535211	0.2112676	0.2083333	0.1971831
Pv	Cytosolic	0.004021448	0.001608579	0.001608579	0.001608579	0.001608579	0.001608579	0.001608579	0.001608579	0.001608579	0.001608579	0.001608579	0.001340483	0.001340483	0.001876676	0.002144772	0.002680965	0.002680965	0.002680965	0.002680965	0.002412869	0.002412869	0.002680965	0.002680965	0.002412869	0.002680965	0.002144772	0.001876676	0.002144772	0.002412869	0.002412869	0.001608579
	Membrane	0.04888889	0.01333333	0.01333333	0.01333333	0.01333333	0.01333333	0.01333333	0.01333333	0.01333333	0.01555556	0.01555556	0.01333333	0.01333333	0.01777778	0.02000000	0.02444444	0.02444444	0.02222222	0.02222222	0.02222222	0.02222222	0.02222222	0.02222222	0.02222222	0.02444444	0.02000000	0.02000000	0.02000000	0.02222222	0.02222222	0.01333333
	Full	0.006875339	0.002713950	0.003075810	0.002713950	0.002894880	0.002713950	0.002894880	0.002713950	0.003075810	0.004161390	0.004161390	0.004342320	0.004342320	0.005789759	0.005970689	0.006332549	0.006332549	0.003618600	0.004523250	0.004342320	0.004342320	0.004885109	0.004885109	0.006151619	0.005970689	0.005789759	0.005066039	0.004342320	0.003980460	0.003618600	0.002894880
	FT-GPI	0.5000000	0.2238806	0.2537313	0.2238806	0.2388060	0.2238806	0.2388060	0.2238806	0.2537313	0.3432836	0.3432836	0.3636364	0.3636364	0.4705882	0.4782609	0.4929577	0.4929577	0.2816901	0.3521127	0.3428571	0.3428571	0.3802817	0.3802817	0.4857143	0.4647887	0.4637681	0.4117647	0.3478261	0.3142857	0.2857143	0.2388060
Recall FP/(FP+TN)
		PLA000	PLA001	PLA002	PLA003	PLA004	PLA005	PLA006	PLA007	PLA008	PLA009	PLA010	PLA011	PLA012	PLA013	PLA014	PLA015	PLA016	PLA017	PLA018	PLA019	PLA020	PLA021	PLA022	PLA023	PLA024	PLA025	PLA026	PLA027	PLA028	PLA029	PLA030
Pf	Cytosolic	0	0	0	0	0	0	0	0	0	0	0	0	0	0	0	0	0	0	0	0	0	0	0	0	0	0	0	0	0	0	0
	Membrane	0.022944551	0.001912046	0.001912046	0.001912046	0.001912046	0.001912046	0.001912046	0.001912046	0.001912046	0.001912046	0.001912046	0.005736138	0.005736138	0.007648184	0.007648184	0.007648184	0.005736138	0.001912046	0.001912046	0.003824092	0.003824092	0.003824092	0.003824092	0.003824092	0.003824092	0.003824092	0.001912046	0.001912046	0.000000000	0.000000000	0.000000000
	Full	0.005484115	0.001891074	0.001891074	0.001891074	0.001891074	0.001891074	0.001891074	0.001891074	0.001891074	0.002647504	0.002647504	0.003403933	0.003403933	0.004538578	0.004727685	0.004538578	0.004349470	0.001701967	0.002269289	0.003025719	0.003025719	0.003025719	0.003025719	0.003971256	0.003593041	0.003593041	0.003214826	0.002269289	0.001701967	0.001512859	0.001512859
	FT-GPI	0.6590909	0.2439024	0.2439024	0.2439024	0.2439024	0.2439024	0.2439024	0.2439024	0.2439024	0.3500000	0.3500000	0.4615385	0.4615385	0.6000000	0.6097561	0.5853659	0.5609756	0.2093023	0.2857143	0.3902439	0.3902439	0.3902439	0.3902439	0.5121951	0.4634146	0.4750000	0.4250000	0.2926829	0.2195122	0.1904762	0.1951220
Pv	Cytosolic	0	0	0	0	0	0	0	0	0	0	0	0	0	0	0	0	0	0	0	0	0	0	0	0	0	0	0	0	0	0	0
	Membrane	0.016666667	0.000000000	0.000000000	0.000000000	0.000000000	0.000000000	0.000000000	0.000000000	0.000000000	0.002380952	0.002380952	0.002380952	0.002380952	0.002380952	0.002380952	0.002380952	0.002380952	0.000000000	0.000000000	0.002380952	0.002380952	0.000000000	0.000000000	0.002380952	0.002380952	0.002380952	0.004761905	0.002380952	0.002380952	0.002380952	0.000000000
	Full	0.004184100	0.001637257	0.002001092	0.001637257	0.001819174	0.001637257	0.001819174	0.001637257	0.002001092	0.003092596	0.003092596	0.003456431	0.003456431	0.004547935	0.004547935	0.004547935	0.004547935	0.001819174	0.002728761	0.002728761	0.002728761	0.003092596	0.003092596	0.004547935	0.004184100	0.004366018	0.003820266	0.002910679	0.002364926	0.002001092	0.001819174
	FT-GPI	0.5000000	0.2432432	0.2972973	0.2432432	0.2702703	0.2432432	0.2702703	0.2432432	0.2972973	0.4594595	0.4594595	0.5277778	0.5277778	0.6578947	0.6410256	0.6097561	0.6097561	0.2439024	0.3658537	0.3750000	0.3750000	0.4146341	0.4146341	0.6250000	0.5609756	0.6153846	0.5526316	0.4102564	0.3250000	0.2750000	0.2702703
